# Supplementary material for: Diethyl 2,5-bis­[(1E)-(1H-pyrrol-2-yl­methyl­idene)amino]­thio­phene-3,4-dicarboxyl­ate
Source: Acta Crystallogr Sect E Struct Rep Online. 2011 Aug 11;67(Pt 9):o2302. doi: 10.1107/S1600536811031576 (PMC3200839; doi:10.1107/S1600536811031576)
Supplement: Supplementary file 1 [file e-67-o2302-sup1.cif]

##############################################################################
#                                                                            #
# This CIF contains the data in a paper accepted for publication in          #
# Acta Crystallographica Section E. It conforms to the requirements of       #
# Notes for Authors for Acta Crystallographica Section E, and has been       #
# peer reviewed under the auspices of the IUCr Commission on Journals.       #
#                                                                            #
# Full details of the Crystallographic Information File format               #
# are given in the paper "The Crystallographic Information File (CIF):       #
# a New Standard Archive File for Crystallography" by S. R. Hall, F. H.      #
# Allen and I. D. Brown [Acta Cryst. (1991), A47, 655-685].                  #
#                                                                            #
# The current version of the core CIF dictionary is obtainable from          #
# ftp://ftp.iucr.org/pub/cif_core.dic.                                       #
#                                                                            #
# Software is freely available for graphical display of the structure(s)     #
# in this CIF. For information consult the CIF software page                 #
# http://www.iucr.org/resources/cif/software.                                #
#                                                                            #
# This file may be used for bona fide research purposes within the           #
# scientific community so long as proper attribution is given to the journal # 
# article from which it was obtained.                                        #
#                                                                            #
##############################################################################
data_I
_audit_creation_method     SHELXL-97
_chemical_name_systematic
;
Diethyl 2,5-bis[(1<i>E</i>)-(1<i>H</i>-pyrrol-2-
ylmethylidene)amino]thiophene-3,4-dicarboxylate
;
_chemical_name_common
;
;
_chemical_formula_moiety     'C20 H20 N4 O4 S'
_chemical_formula_sum     'C20 H20 N4 O4 S'
_chemical_formula_iupac     'C20 H20 N4 O4 S'
_chemical_formula_weight     412.46
_chemical_melting_point     483(2)
_symmetry_cell_setting     orthorhombic
_symmetry_space_group_name_H-M     'P n a 21'
_symmetry_space_group_name_hall     'P 2c -2n'
loop_
    _symmetry_equiv_pos_as_xyz
    'x, y, z'
    '-x, -y, z+1/2'
    'x+1/2, -y+1/2, z'
    '-x+1/2, y+1/2, z+1/2'
_cell_length_a     16.898(3)
_cell_length_b     12.643(3)
_cell_length_c     9.4220(19)
_cell_angle_alpha     90.00
_cell_angle_beta     90.00
_cell_angle_gamma     90.00
_cell_volume     2012.9(7)
_cell_formula_units_Z     4
_cell_measurement_reflns_used     4515
_cell_measurement_theta_min     4.38
_cell_measurement_theta_max     70.64
_cell_measurement_temperature     150(2)
_exptl_crystal_description     block
_exptl_crystal_colour     orange
_exptl_crystal_size_max     0.10
_exptl_crystal_size_mid     0.03
_exptl_crystal_size_min     0.03
_exptl_crystal_density_diffrn     1.361
_exptl_crystal_density_meas     ?
_exptl_crystal_density_method     'not measured'
_exptl_crystal_F_000     864
_exptl_absorpt_coefficient_mu     1.727
_exptl_absorpt_correction_type     multi-scan
_exptl_absorpt_process_details     '(SADABS; Sheldrick, 1996)'
_exptl_absorpt_correction_T_min     0.841
_exptl_absorpt_correction_T_max     0.947
_diffrn_ambient_temperature     150(2)
_diffrn_radiation_type     CuK\a
_diffrn_radiation_wavelength     1.54178
_diffrn_radiation_source     'Rotating Anode'
_diffrn_radiation_monochromator     'Montel 200 optics'
_diffrn_measurement_device_type     'Bruker SMART 6000'
_diffrn_measurement_method     '\w'
_diffrn_detector_area_resol_mean     5.5
_diffrn_reflns_number     17313
_diffrn_reflns_av_R_equivalents     0.0281
_diffrn_reflns_av_sigmaI/netI     0.0143
_diffrn_reflns_theta_min     4.37
_diffrn_reflns_theta_max     66.56
_diffrn_reflns_theta_full     66.56
_diffrn_measured_fraction_theta_max     0.982
_diffrn_measured_fraction_theta_full     0.982
_diffrn_reflns_limit_h_min     -19
_diffrn_reflns_limit_h_max     19
_diffrn_reflns_limit_k_min     -14
_diffrn_reflns_limit_k_max     14
_diffrn_reflns_limit_l_min     -9
_diffrn_reflns_limit_l_max     10
_diffrn_standards_number     5
_diffrn_standards_interval_count     ?
_diffrn_standards_interval_time     1080
_diffrn_standards_decay_%     0.00
_refine_special_details
;
Refinement of F^2^ against ALL reflections. The weighted R-factor wR and
goodness of fit S are based on F^2^, conventional R-factors R are based on F,
with F set to zero for negative F^2^. The threshold expression of F^2^ >
2sigma(F^2^) is used only for calculating R-factors(gt) etc. and is not
relevant to the choice of reflections for refinement. R-factors based on F^2^
are statistically about twice as large as those based on F, and R- factors
based on ALL data will be even larger.
;
_reflns_number_total     3040
_reflns_number_gt     3004
_reflns_threshold_expression     I>2\s(I)
_refine_ls_structure_factor_coef     Fsqd
_refine_ls_matrix_type     full
_refine_ls_R_factor_all     0.0240
_refine_ls_R_factor_gt     0.0238
_refine_ls_wR_factor_gt     0.0643
_refine_ls_wR_factor_ref     0.0644
_refine_ls_goodness_of_fit_ref     1.038
_refine_ls_restrained_S_all     1.038
_refine_ls_number_reflns     3040
_refine_ls_number_parameters     264
_refine_ls_number_restraints     1
_refine_ls_hydrogen_treatment     constr
_refine_ls_weighting_scheme     calc
_refine_ls_weighting_details
              'w=1/[\s^2^(Fo^2^)+(0.0475P)^2^+0.2939P] where P=(Fo^2^+2Fc^2^)/3'
_atom_sites_solution_hydrogens     geom
_atom_sites_solution_primary     direct
_atom_sites_solution_secondary     difmap
_refine_ls_shift/su_max     0.000
_refine_ls_shift/su_mean     0.000
_refine_diff_density_max     0.191
_refine_diff_density_min     -0.154
_refine_ls_extinction_method     none
_refine_ls_extinction_coef     ?
_refine_ls_abs_structure_details     'Flack (1983), 1275 Friedel pairs'
_refine_ls_abs_structure_Flack     0.085(12)
loop_
    _atom_type_symbol
    _atom_type_description
    _atom_type_scat_dispersion_real
    _atom_type_scat_dispersion_imag
    _atom_type_scat_source
    'C' 'C' 0.0181 0.0091
                         'International Tables Vol C Tables 4.2.6.8 and 6.1.1.4'
    'H' 'H' 0.0000 0.0000
                         'International Tables Vol C Tables 4.2.6.8 and 6.1.1.4'
    'N' 'N' 0.0311 0.0180
                         'International Tables Vol C Tables 4.2.6.8 and 6.1.1.4'
    'O' 'O' 0.0492 0.0322
                         'International Tables Vol C Tables 4.2.6.8 and 6.1.1.4'
    'S' 'S' 0.3331 0.5567
                         'International Tables Vol C Tables 4.2.6.8 and 6.1.1.4'
_computing_data_collection     'SMART (Bruker, 2003)'
_computing_cell_refinement     'SAINT (Bruker, 2004)'
_computing_data_reduction     'SAINT (Bruker, 2004)'
_computing_structure_solution     'SHELXS97 (Sheldrick, 2008)'
_computing_structure_refinement     'SHELXL97 (Sheldrick, 2008)'
_computing_molecular_graphics
                        'SHELXTL (Sheldrick, 2008) and ORTEP-3 (Farrugia, 1997)'
_computing_publication_material     'UdMX (Marris, 2004)'
loop_
    _atom_site_type_symbol
    _atom_site_label
    _atom_site_fract_x
    _atom_site_fract_y
    _atom_site_fract_z
    _atom_site_U_iso_or_equiv
    _atom_site_adp_type
    _atom_site_calc_flag
    _atom_site_refinement_flags
    _atom_site_occupancy
    _atom_site_symmetry_multiplicity
    _atom_site_disorder_assembly
    _atom_site_disorder_group
    S S1 0.025121(19) 0.93934(3) 0.61244(5) 0.01883(11) Uani d . 1 1 . .
    O O1 0.19929(6) 0.77328(9) 0.93257(16) 0.0238(3) Uani d . 1 1 . .
    O O2 0.08597(7) 0.76090(9) 1.05985(15) 0.0233(3) Uani d . 1 1 . .
    O O3 -0.07216(7) 0.66172(8) 0.89456(15) 0.0223(3) Uani d . 1 1 . .
    O O4 -0.08363(6) 0.80055(8) 1.04346(14) 0.0199(3) Uani d . 1 1 . .
    N N1 0.34790(7) 0.92360(10) 0.62911(19) 0.0211(3) Uani d . 1 1 . .
    H H100 0.3404 0.8921 0.7113 0.025 Uiso calc R 1 1 . .
    N N2 0.18309(7) 0.90938(10) 0.69168(16) 0.0176(3) Uani d . 1 1 . .
    N N3 -0.12532(7) 0.86607(10) 0.69517(18) 0.0186(3) Uani d . 1 1 . .
    N N4 -0.29025(7) 0.83824(9) 0.63130(17) 0.0176(3) Uani d . 1 1 . .
    H H400 -0.2741 0.7876 0.6885 0.021 Uiso calc R 1 1 . .
    C C1 0.41958(10) 0.94223(13) 0.5679(2) 0.0274(5) Uani d . 1 1 . .
    H H1 0.4695 0.9235 0.6069 0.033 Uiso calc R 1 1 . .
    C C2 0.40779(9) 0.99277(13) 0.4398(2) 0.0255(4) Uani d . 1 1 . .
    H H2 0.4476 1.0149 0.3751 0.031 Uiso calc R 1 1 . .
    C C3 0.32546(9) 1.00526(12) 0.4233(2) 0.0237(4) Uani d . 1 1 . .
    H H3 0.2996 1.0376 0.3449 0.028 Uiso calc R 1 1 . .
    C C4 0.28871(9) 0.96205(12) 0.54149(19) 0.0180(4) Uani d . 1 1 . .
    C C5 0.20611(9) 0.95575(11) 0.5762(2) 0.0188(4) Uani d . 1 1 . .
    H H5 0.1680 0.9858 0.5139 0.023 Uiso calc R 1 1 . .
    C C6 0.10367(9) 0.89476(11) 0.72176(19) 0.0171(3) Uani d . 1 1 . .
    C C7 0.07559(9) 0.83597(11) 0.8356(2) 0.0173(3) Uani d . 1 1 . .
    C C8 -0.00907(9) 0.82379(11) 0.83286(19) 0.0163(3) Uani d . 1 1 . .
    C C9 -0.04488(9) 0.87299(11) 0.7205(2) 0.0177(3) Uani d . 1 1 . .
    C C10 -0.15923(9) 0.92361(11) 0.5995(2) 0.0177(3) Uani d . 1 1 . .
    H H10 -0.1285 0.9729 0.5471 0.021 Uiso calc R 1 1 . .
    C C11 -0.24267(9) 0.91463(12) 0.57050(19) 0.0166(3) Uani d . 1 1 . .
    C C12 -0.29035(9) 0.97881(12) 0.4860(2) 0.0197(3) Uani d . 1 1 . .
    H H12 -0.2734 1.0374 0.4307 0.024 Uiso calc R 1 1 . .
    C C13 -0.36866(10) 0.94050(11) 0.4980(2) 0.0206(4) Uani d . 1 1 . .
    H H13 -0.4142 0.9688 0.4526 0.025 Uiso calc R 1 1 . .
    C C14 -0.36664(8) 0.85413(11) 0.5881(2) 0.0200(4) Uani d . 1 1 . .
    H H14 -0.4110 0.8127 0.6154 0.024 Uiso calc R 1 1 . .
    C C15 0.12846(9) 0.78771(11) 0.9451(2) 0.0177(4) Uani d . 1 1 . .
    C C16 0.12941(10) 0.71688(13) 1.1806(2) 0.0245(4) Uani d . 1 1 . .
    H H16A 0.1752 0.6754 1.1459 0.029 Uiso calc R 1 1 . .
    H H16B 0.0945 0.6688 1.2350 0.029 Uiso calc R 1 1 . .
    C C17 0.15813(11) 0.80532(14) 1.2762(2) 0.0294(4) Uani d . 1 1 . .
    H H17A 0.1958 0.8497 1.2243 0.044 Uiso calc R 1 1 . .
    H H17B 0.1842 0.7751 1.3599 0.044 Uiso calc R 1 1 . .
    H H17C 0.1130 0.8484 1.3064 0.044 Uiso calc R 1 1 . .
    C C18 -0.05767(8) 0.75280(11) 0.9270(2) 0.0168(3) Uani d . 1 1 . .
    C C19 -0.12474(10) 0.73187(13) 1.1459(2) 0.0250(4) Uani d . 1 1 . .
    H H19A -0.0956 0.6645 1.1578 0.030 Uiso calc R 1 1 . .
    H H19B -0.1789 0.7156 1.1120 0.030 Uiso calc R 1 1 . .
    C C20 -0.12819(12) 0.79079(15) 1.2846(2) 0.0325(4) Uani d . 1 1 . .
    H H20A -0.0744 0.8084 1.3153 0.049 Uiso calc R 1 1 . .
    H H20B -0.1536 0.7463 1.3565 0.049 Uiso calc R 1 1 . .
    H H20C -0.1588 0.8560 1.2722 0.049 Uiso calc R 1 1 . .
loop_
    _atom_site_aniso_label
    _atom_site_aniso_U_11
    _atom_site_aniso_U_22
    _atom_site_aniso_U_33
    _atom_site_aniso_U_12
    _atom_site_aniso_U_13
    _atom_site_aniso_U_23
    S1 0.01600(17) 0.02159(18) 0.0189(3) -0.00165(12) -0.00024(17) 0.00547(15)
    O1 0.0191(6) 0.0282(6) 0.0243(8) 0.0010(4) -0.0022(5) 0.0040(5)
    O2 0.0212(5) 0.0307(6) 0.0179(8) 0.0002(5) -0.0019(5) 0.0047(5)
    O3 0.0294(6) 0.0174(5) 0.0201(8) -0.0038(4) 0.0021(5) -0.0007(4)
    O4 0.0224(5) 0.0197(5) 0.0175(8) -0.0038(4) 0.0047(4) -0.0006(4)
    N1 0.0192(6) 0.0238(6) 0.0204(10) 0.0005(5) 0.0019(6) 0.0054(6)
    N2 0.0163(6) 0.0179(6) 0.0186(10) -0.0028(5) -0.0004(5) 0.0008(6)
    N3 0.0166(6) 0.0193(6) 0.0199(9) -0.0007(5) 0.0006(5) -0.0005(5)
    N4 0.0194(6) 0.0160(6) 0.0174(9) 0.0025(4) -0.0001(5) 0.0019(5)
    C1 0.0161(8) 0.0342(9) 0.0318(14) 0.0000(6) 0.0017(7) -0.0003(8)
    C2 0.0209(8) 0.0331(9) 0.0226(12) -0.0056(6) 0.0054(7) 0.0051(7)
    C3 0.0252(8) 0.0249(8) 0.0210(12) -0.0031(6) -0.0020(7) 0.0045(7)
    C4 0.0172(8) 0.0167(7) 0.0201(11) -0.0009(6) -0.0019(6) 0.0008(6)
    C5 0.0207(8) 0.0151(6) 0.0206(12) 0.0003(6) -0.0008(6) 0.0004(6)
    C6 0.0164(8) 0.0145(7) 0.0202(10) -0.0005(5) -0.0006(6) -0.0022(6)
    C7 0.0183(8) 0.0142(7) 0.0193(10) -0.0017(5) 0.0001(6) -0.0038(6)
    C8 0.0174(7) 0.0132(7) 0.0183(11) -0.0003(5) 0.0007(6) -0.0025(6)
    C9 0.0184(7) 0.0162(7) 0.0186(10) -0.0018(5) 0.0025(6) 0.0006(6)
    C10 0.0187(7) 0.0167(6) 0.0178(11) 0.0009(5) 0.0020(7) 0.0012(7)
    C11 0.0195(7) 0.0168(7) 0.0136(10) 0.0016(6) 0.0027(6) -0.0008(5)
    C12 0.0220(8) 0.0181(7) 0.0190(11) 0.0017(6) 0.0007(6) 0.0041(6)
    C13 0.0202(8) 0.0196(7) 0.0220(11) 0.0030(6) -0.0027(7) 0.0000(7)
    C14 0.0183(7) 0.0185(7) 0.0233(12) -0.0010(5) 0.0001(7) -0.0011(7)
    C15 0.0191(8) 0.0148(7) 0.0190(11) -0.0022(6) 0.0008(7) -0.0027(6)
    C16 0.0282(9) 0.0274(8) 0.0178(11) -0.0007(6) -0.0042(7) 0.0061(7)
    C17 0.0335(10) 0.0330(9) 0.0215(12) -0.0004(7) -0.0028(8) 0.0002(8)
    C18 0.0143(7) 0.0174(7) 0.0187(11) 0.0008(5) -0.0017(6) 0.0015(7)
    C19 0.0262(8) 0.0271(8) 0.0218(13) -0.0062(6) 0.0072(7) 0.0015(7)
    C20 0.0424(10) 0.0323(9) 0.0228(13) -0.0036(7) 0.0076(9) -0.0003(8)
_geom_special_details
;
All esds (except the esd in the dihedral angle between two l.s. planes) are
estimated using the full covariance matrix. The cell esds are taken into
account individually in the estimation of esds in distances, angles and
torsion angles; correlations between esds in cell parameters are only used
when they are defined by crystal symmetry. An approximate (isotropic)
treatment of cell esds is used for estimating esds involving l.s. planes.
;
loop_
    _geom_bond_atom_site_label_1
    _geom_bond_atom_site_label_2
    _geom_bond_site_symmetry_2
    _geom_bond_distance
    _geom_bond_publ_flag
    S1 C9 . 1.7717(17) ?
    S1 C6 . 1.7721(17) ?
    O1 C15 . 1.2165(19) ?
    O2 C15 . 1.342(2) ?
    O2 C16 . 1.464(2) ?
    O3 C18 . 1.2164(19) ?
    O4 C18 . 1.327(2) ?
    O4 C19 . 1.472(2) ?
    N1 C1 . 1.362(2) ?
    N1 C4 . 1.385(2) ?
    N1 H100 . 0.8800 ?
    N2 C5 . 1.296(2) ?
    N2 C6 . 1.384(2) ?
    N3 C10 . 1.292(2) ?
    N3 C9 . 1.383(2) ?
    N4 C14 . 1.369(2) ?
    N4 C11 . 1.381(2) ?
    N4 H400 . 0.8800 ?
    C1 C2 . 1.380(3) ?
    C1 H1 . 0.9500 ?
    C2 C3 . 1.409(2) ?
    C2 H2 . 0.9500 ?
    C3 C4 . 1.387(3) ?
    C3 H3 . 0.9500 ?
    C4 C5 . 1.436(2) ?
    C5 H5 . 0.9500 ?
    C6 C7 . 1.389(2) ?
    C7 C8 . 1.439(2) ?
    C7 C15 . 1.495(2) ?
    C8 C9 . 1.369(2) ?
    C8 C18 . 1.506(2) ?
    C10 C11 . 1.441(2) ?
    C10 H10 . 0.9500 ?
    C11 C12 . 1.393(2) ?
    C12 C13 . 1.414(2) ?
    C12 H12 . 0.9500 ?
    C13 C14 . 1.384(2) ?
    C13 H13 . 0.9500 ?
    C14 H14 . 0.9500 ?
    C16 C17 . 1.516(3) ?
    C16 H16A . 0.9900 ?
    C16 H16B . 0.9900 ?
    C17 H17A . 0.9800 ?
    C17 H17B . 0.9800 ?
    C17 H17C . 0.9800 ?
    C19 C20 . 1.505(3) ?
    C19 H19A . 0.9900 ?
    C19 H19B . 0.9900 ?
    C20 H20A . 0.9800 ?
    C20 H20B . 0.9800 ?
    C20 H20C . 0.9800 ?
loop_
    _geom_angle_atom_site_label_1
    _geom_angle_atom_site_label_2
    _geom_angle_atom_site_label_3
    _geom_angle_site_symmetry_1
    _geom_angle_site_symmetry_3
    _geom_angle
    _geom_angle_publ_flag
    C9 S1 C6 . . 90.89(8) ?
    C15 O2 C16 . . 117.02(13) ?
    C18 O4 C19 . . 115.44(12) ?
    C1 N1 C4 . . 109.20(16) ?
    C1 N1 H100 . . 125.4 ?
    C4 N1 H100 . . 125.4 ?
    C5 N2 C6 . . 121.56(15) ?
    C10 N3 C9 . . 121.37(14) ?
    C14 N4 C11 . . 108.84(13) ?
    C14 N4 H400 . . 125.6 ?
    C11 N4 H400 . . 125.6 ?
    N1 C1 C2 . . 108.79(16) ?
    N1 C1 H1 . . 125.6 ?
    C2 C1 H1 . . 125.6 ?
    C1 C2 C3 . . 106.93(15) ?
    C1 C2 H2 . . 126.5 ?
    C3 C2 H2 . . 126.5 ?
    C4 C3 C2 . . 108.02(16) ?
    C4 C3 H3 . . 126.0 ?
    C2 C3 H3 . . 126.0 ?
    N1 C4 C3 . . 107.07(14) ?
    N1 C4 C5 . . 123.16(16) ?
    C3 C4 C5 . . 129.77(16) ?
    N2 C5 C4 . . 120.53(15) ?
    N2 C5 H5 . . 119.7 ?
    C4 C5 H5 . . 119.7 ?
    N2 C6 C7 . . 124.12(15) ?
    N2 C6 S1 . . 124.39(13) ?
    C7 C6 S1 . . 111.31(11) ?
    C6 C7 C8 . . 112.52(15) ?
    C6 C7 C15 . . 123.18(14) ?
    C8 C7 C15 . . 124.26(14) ?
    C9 C8 C7 . . 113.87(15) ?
    C9 C8 C18 . . 119.05(14) ?
    C7 C8 C18 . . 126.54(14) ?
    C8 C9 N3 . . 122.62(15) ?
    C8 C9 S1 . . 111.38(12) ?
    N3 C9 S1 . . 125.95(13) ?
    N3 C10 C11 . . 121.45(15) ?
    N3 C10 H10 . . 119.3 ?
    C11 C10 H10 . . 119.3 ?
    N4 C11 C12 . . 107.92(13) ?
    N4 C11 C10 . . 123.11(14) ?
    C12 C11 C10 . . 128.93(14) ?
    C11 C12 C13 . . 107.25(14) ?
    C11 C12 H12 . . 126.4 ?
    C13 C12 H12 . . 126.4 ?
    C14 C13 C12 . . 107.22(14) ?
    C14 C13 H13 . . 126.4 ?
    C12 C13 H13 . . 126.4 ?
    N4 C14 C13 . . 108.77(13) ?
    N4 C14 H14 . . 125.6 ?
    C13 C14 H14 . . 125.6 ?
    O1 C15 O2 . . 124.51(16) ?
    O1 C15 C7 . . 125.64(16) ?
    O2 C15 C7 . . 109.85(13) ?
    O2 C16 C17 . . 110.00(14) ?
    O2 C16 H16A . . 109.7 ?
    C17 C16 H16A . . 109.7 ?
    O2 C16 H16B . . 109.7 ?
    C17 C16 H16B . . 109.7 ?
    H16A C16 H16B . . 108.2 ?
    C16 C17 H17A . . 109.5 ?
    C16 C17 H17B . . 109.5 ?
    H17A C17 H17B . . 109.5 ?
    C16 C17 H17C . . 109.5 ?
    H17A C17 H17C . . 109.5 ?
    H17B C17 H17C . . 109.5 ?
    O3 C18 O4 . . 124.90(15) ?
    O3 C18 C8 . . 121.72(16) ?
    O4 C18 C8 . . 113.35(12) ?
    O4 C19 C20 . . 107.18(14) ?
    O4 C19 H19A . . 110.3 ?
    C20 C19 H19A . . 110.3 ?
    O4 C19 H19B . . 110.3 ?
    C20 C19 H19B . . 110.3 ?
    H19A C19 H19B . . 108.5 ?
    C19 C20 H20A . . 109.5 ?
    C19 C20 H20B . . 109.5 ?
    H20A C20 H20B . . 109.5 ?
    C19 C20 H20C . . 109.5 ?
    H20A C20 H20C . . 109.5 ?
    H20B C20 H20C . . 109.5 ?
loop_
    _geom_torsion_atom_site_label_1
    _geom_torsion_atom_site_label_2
    _geom_torsion_atom_site_label_3
    _geom_torsion_atom_site_label_4
    _geom_torsion_site_symmetry_1
    _geom_torsion_site_symmetry_2
    _geom_torsion_site_symmetry_3
    _geom_torsion_site_symmetry_4
    _geom_torsion
    _geom_torsion_publ_flag
    C4 N1 C1 C2 . . . . -0.1(2) ?
    N1 C1 C2 C3 . . . . 0.1(2) ?
    C1 C2 C3 C4 . . . . 0.0(2) ?
    C1 N1 C4 C3 . . . . 0.08(19) ?
    C1 N1 C4 C5 . . . . -179.37(15) ?
    C2 C3 C4 N1 . . . . -0.02(19) ?
    C2 C3 C4 C5 . . . . 179.37(16) ?
    C6 N2 C5 C4 . . . . -174.69(14) ?
    N1 C4 C5 N2 . . . . -2.4(2) ?
    C3 C4 C5 N2 . . . . 178.28(16) ?
    C5 N2 C6 C7 . . . . 172.80(15) ?
    C5 N2 C6 S1 . . . . -1.8(2) ?
    C9 S1 C6 N2 . . . . 173.29(13) ?
    C9 S1 C6 C7 . . . . -1.94(12) ?
    N2 C6 C7 C8 . . . . -173.42(14) ?
    S1 C6 C7 C8 . . . . 1.82(16) ?
    N2 C6 C7 C15 . . . . 4.4(2) ?
    S1 C6 C7 C15 . . . . 179.65(12) ?
    C6 C7 C8 C9 . . . . -0.63(19) ?
    C15 C7 C8 C9 . . . . -178.43(14) ?
    C6 C7 C8 C18 . . . . 170.77(15) ?
    C15 C7 C8 C18 . . . . -7.0(2) ?
    C7 C8 C9 N3 . . . . 176.67(14) ?
    C18 C8 C9 N3 . . . . 4.6(2) ?
    C7 C8 C9 S1 . . . . -0.86(17) ?
    C18 C8 C9 S1 . . . . -172.96(11) ?
    C10 N3 C9 C8 . . . . 171.18(16) ?
    C10 N3 C9 S1 . . . . -11.7(2) ?
    C6 S1 C9 C8 . . . . 1.58(13) ?
    C6 S1 C9 N3 . . . . -175.84(14) ?
    C9 N3 C10 C11 . . . . 178.43(15) ?
    C14 N4 C11 C12 . . . . -0.75(19) ?
    C14 N4 C11 C10 . . . . 176.99(15) ?
    N3 C10 C11 N4 . . . . -6.6(3) ?
    N3 C10 C11 C12 . . . . 170.66(17) ?
    N4 C11 C12 C13 . . . . 0.7(2) ?
    C10 C11 C12 C13 . . . . -176.88(17) ?
    C11 C12 C13 C14 . . . . -0.4(2) ?
    C11 N4 C14 C13 . . . . 0.5(2) ?
    C12 C13 C14 N4 . . . . -0.1(2) ?
    C16 O2 C15 O1 . . . . 3.6(2) ?
    C16 O2 C15 C7 . . . . -177.18(12) ?
    C6 C7 C15 O1 . . . . -17.3(2) ?
    C8 C7 C15 O1 . . . . 160.28(15) ?
    C6 C7 C15 O2 . . . . 163.54(14) ?
    C8 C7 C15 O2 . . . . -18.9(2) ?
    C15 O2 C16 C17 . . . . 87.68(18) ?
    C19 O4 C18 O3 . . . . 7.5(2) ?
    C19 O4 C18 C8 . . . . -174.19(13) ?
    C9 C8 C18 O3 . . . . 81.61(19) ?
    C7 C8 C18 O3 . . . . -89.4(2) ?
    C9 C8 C18 O4 . . . . -96.74(18) ?
    C7 C8 C18 O4 . . . . 92.26(18) ?
    C18 O4 C19 C20 . . . . 163.89(14) ?
loop_
    _geom_hbond_atom_site_label_D
    _geom_hbond_atom_site_label_H
    _geom_hbond_atom_site_label_A
    _geom_hbond_site_symmetry_A
    _geom_hbond_distance_DH
    _geom_hbond_distance_HA
    _geom_hbond_distance_DA
    _geom_hbond_angle_DHA
    N1 H100 O3 3_565 0.88 2.37 3.040(2) 133
    N4 H400 O1 3_465 0.88 2.47 3.174(2) 138
    N4 H400 N2 3_465 0.88 2.59 3.2136(19) 128
    C3 H3 N4 2_574 0.95 2.56 3.441(2) 155
    C13 H13 O3 4_454 0.95 2.51 3.126(2) 123
data_global
_journal_date_recd_electronic     2011-07-28
_journal_date_accepted     2011-08-04
_journal_name_full     'Acta Crystallographica, Section E'
_journal_year     2011
_journal_volume     67
_journal_issue      9
_journal_page_first     o2302
_journal_page_last     o2302
_journal_paper_category     QO
_journal_coeditor_code     ZQ2118
_publ_contact_author_name     'W. Skene'
_publ_contact_author_address
;
2900 \'Edouard-Montpetit, Montr\'eal, Qc, Canada
;
_publ_contact_author_email     w.skene@umontreal.ca
_publ_contact_author_fax     ?
_publ_contact_author_phone     ?
_publ_section_title
;\
Diethyl
2,5-bis[(1<i>E</i>)-(1<i>H</i>-pyrrol-2-ylmethylidene)amino]thiophene-3,4-\
dicarboxylate
;
loop_
    _publ_author_name
    _publ_author_footnote
    _publ_author_address
    'Dufresne, St\'ephane' .
;
Department of Chemistry, University of Montreal, CP 6128, succ. Centre-ville,
Montr\'eal, Qu\'ebec, Canada H3C 3J7
;
    'Skene, W. G.' .
;
Department of Chemistry, University of Montreal, CP 6128, succ. Centre-ville,
Montr\'eal, Qu\'ebec, Canada H3C 3J7
;
