# Supplementary material for: Diethyl 2,5-bis­[(1E)-(1H-pyrrol-2-yl­methyl­idene)amino]­thio­phene-3,4-dicarboxyl­ate
Source: Acta Crystallogr Sect E Struct Rep Online. 2011 Aug 11;67(Pt 9):o2302. doi: 10.1107/S1600536811031576 (PMC3200839; doi:10.1107/S1600536811031576)
Supplement: Supplementary file 2 [file e-67-o2302-Isup2.hkl]

# 
# h,k,l, Fc-squared, Fo-squared, sigma(Fo-squared) and status flag 
# 
data_I
_shelx_title ' sken27 in Pna2(1)' 
_shelx_refln_list_code          4 
_shelx_F_calc_maximum      139.86 
_exptl_crystal_F_000       864.00 
_reflns_d_resolution_high  0.8402 
 
loop_ 
 _symmetry_equiv_pos_as_xyz 
 'x, y, z' 
 '-x, -y, z+1/2' 
 'x+1/2, -y+1/2, z' 
 '-x+1/2, y+1/2, z+1/2' 
 
_cell_length_a    16.8980 
_cell_length_b    12.6430 
_cell_length_c     9.4220 
_cell_angle_alpha  90.000 
_cell_angle_beta   90.000 
_cell_angle_gamma  90.000 
 
_shelx_F_squared_multiplier     1.000 
 
loop_ 
 _refln_index_h 
 _refln_index_k 
 _refln_index_l 
 _refln_F_squared_calc 
 _refln_F_squared_meas 
 _refln_F_squared_sigma 
 _refln_observed_status 
   9   2  -9       23.48       23.80      4.24 o 
  10   2  -9      372.42      339.43      9.84 o 
  11   2  -9       73.25       78.57      3.22 o 
   8   3  -9       86.62      105.67      7.60 o 
   9   3  -9      318.86      307.55     15.51 o 
  10   3  -9       77.96       82.15      4.92 o 
  11   3  -9       47.14       46.89      3.25 o 
   8   4  -9      141.02      122.61      7.48 o 
   9   4  -9       33.60       28.82      3.04 o 
  10   4  -9       10.18       10.13      1.85 o 
   9   5  -9      307.03      314.41      6.65 o 
   3   7  -9       51.41       70.05      4.24 o 
   4   7  -9      176.05      159.50      8.10 o 
   6   7  -9      317.08      337.44     10.34 o 
   2   8  -9       15.37       12.27      2.37 o 
   3   8  -9      262.70      257.08      6.73 o 
   4   8  -9      155.64      162.34      4.12 o 
   5   8  -9        2.31        6.48      3.36 o 
  12   0  -8      201.29      215.45      9.35 o 
   9   1  -8       21.90       21.18      4.61 o 
  10   1  -8      100.34       99.81      7.60 o 
  11   1  -8      102.34      107.16      7.35 o 
  12   1  -8        1.18        4.49      3.12 o 
  13   1  -8       31.11       28.04      4.11 o 
  14   1  -8       79.32       81.62      5.73 o 
  10   2  -8       19.98       24.92      4.86 o 
  11   2  -8      222.36      222.76      6.65 o 
  12   2  -8      211.12      224.62      7.66 o 
  13   2  -8      355.90      371.45      5.40 o 
  10   3  -8     1124.57     1156.48     21.18 o 
  11   3  -8      181.63      178.83      4.54 o 
  12   3  -8      474.79      464.46      6.21 o 
  13   3  -8       13.51       17.96      1.78 o 
   8   4  -8      346.48      390.89     14.21 o 
   9   4  -8      668.16      720.36     17.94 o 
  10   4  -8      102.38       97.64      5.33 o 
  11   4  -8      336.04      349.34      6.43 o 
  12   4  -8       39.97       39.10      2.93 o 
  13   4  -8      393.38      386.99     15.64 o 
   7   5  -8      150.30      159.50      9.35 o 
   8   5  -8      301.45      310.02     12.09 o 
   9   5  -8       79.60       87.60      7.35 o 
  10   5  -8      842.59      854.81     17.07 o 
  11   5  -8        3.95        6.86      2.00 o 
  12   5  -8      184.96      163.27      5.05 o 
   5   6  -8      178.43      143.80      8.10 o 
   8   6  -8      468.53      547.40     14.95 o 
   9   6  -8      422.80      434.63     12.71 o 
  10   6  -8       64.94       65.67      5.86 o 
  11   6  -8       22.51       18.20      2.45 o 
   4   7  -8       39.43       39.25      5.48 o 
   5   7  -8      220.61      243.73     10.84 o 
   6   7  -8      365.38      358.93      8.41 o 
   7   7  -8      325.35      326.07      7.65 o 
   8   7  -8       67.70       69.96      3.55 o 
   9   7  -8       98.43      105.15      7.73 o 
  10   7  -8       44.11       36.80      3.02 o 
   0   8  -8      834.96      880.10     19.31 o 
   1   8  -8      128.70      123.36      8.97 o 
   2   8  -8      294.20      313.76     11.96 o 
   3   8  -8      227.17      228.40      7.71 o 
   4   8  -8      342.91      326.18      9.16 o 
   5   8  -8       41.48       37.54      3.03 o 
   6   8  -8      309.63      312.73      6.18 o 
   7   8  -8      155.75      157.93      4.46 o 
   8   8  -8        7.09        4.75      1.68 o 
   9   8  -8        2.93        2.91      1.97 o 
   1   9  -8      282.21      287.84     10.59 o 
   2   9  -8       49.95       43.41      3.99 o 
   3   9  -8      288.38      293.64      8.47 o 
   4   9  -8      387.37      362.22      5.52 o 
   5   9  -8      285.89      320.82      5.14 o 
   6   9  -8        5.51        6.26      1.52 o 
   7   9  -8       65.91       70.55      2.65 o 
   0  10  -8      397.54      417.93     10.97 o 
   1  10  -8       29.34       34.53      3.04 o 
   2  10  -8       48.10       53.73      2.92 o 
   3  10  -8       24.10       22.28      1.80 o 
   4  10  -8       24.35       21.00      2.66 o 
   6   0  -7      235.25      229.53     10.59 o 
  10   0  -7     4356.57     4383.19     44.11 o 
  12   0  -7      748.07      774.19     18.32 o 
  14   0  -7       39.92       40.77      3.66 o 
   3   1  -7      548.59      501.67     13.71 o 
   4   1  -7      221.21      207.55      6.83 o 
   5   1  -7      457.57      430.08      9.64 o 
   6   1  -7      365.46      353.13      7.55 o 
   7   1  -7       69.58       65.83      4.17 o 
  10   1  -7      134.15      144.92      9.35 o 
  11   1  -7      395.14      415.56      8.05 o 
  12   1  -7        6.62        7.04      2.30 o 
  13   1  -7      435.67      410.70      8.66 o 
  14   1  -7      108.16      105.90      3.88 o 
  15   1  -7      136.24      132.74      3.27 o 
   4   2  -7      472.69      451.93     23.74 o 
   5   2  -7      215.21      221.92      7.14 o 
   6   2  -7      858.81      871.47     14.33 o 
  11   2  -7       73.80       85.11      7.60 o 
  12   2  -7      187.68      180.45      6.61 o 
  13   2  -7       53.78       58.82      3.52 o 
  14   2  -7      279.38      300.06      5.28 o 
  15   2  -7      712.13      707.31     10.03 o 
   0   3  -7     1737.45     1731.42     25.42 o 
   1   3  -7      414.20      411.67      9.12 o 
   2   3  -7      396.23      377.38     11.40 o 
   3   3  -7      199.88      186.29      9.22 o 
   4   3  -7      451.61      398.25     10.07 o 
   5   3  -7       52.26       49.97      4.48 o 
   6   3  -7     1657.49     1580.10     19.13 o 
  11   3  -7      139.16      141.68      8.97 o 
  12   3  -7       70.89       72.01      4.97 o 
  13   3  -7      119.73      130.28      4.01 o 
  14   3  -7       67.38       70.84      2.95 o 
  15   3  -7       59.65       60.10      2.76 o 
   1   4  -7     1738.12     1538.08     45.11 o 
   2   4  -7      956.10      934.71     11.68 o 
   3   4  -7      942.42      878.38     31.37 o 
   4   4  -7      101.05       97.34      3.97 o 
   5   4  -7      396.25      384.10      9.56 o 
  11   4  -7      193.56      209.86      7.62 o 
  12   4  -7      282.97      282.79      9.24 o 
  13   4  -7       66.75       56.84      2.80 o 
  14   4  -7       48.98       53.16      2.56 o 
   0   5  -7     1466.27     1483.88     17.93 o 
   1   5  -7      392.05      382.67     13.83 o 
   2   5  -7     1196.43     1180.00     12.94 o 
   3   5  -7      169.58      160.83     10.97 o 
   6   5  -7      391.53      400.24     14.45 o 
   7   5  -7       60.29       47.72      6.73 o 
   8   5  -7      248.91      226.79     11.71 o 
   9   5  -7       77.60       77.09      5.37 o 
  10   5  -7      124.78      145.32      6.46 o 
  11   5  -7      365.42      394.06      9.38 o 
  12   5  -7       35.25       37.39      2.96 o 
  13   5  -7       36.44       37.44      2.32 o 
  14   5  -7       90.71       92.64      2.73 o 
   6   6  -7      248.42      207.60      9.72 o 
   7   6  -7      297.70      299.89      7.07 o 
   8   6  -7       41.75       39.75      3.48 o 
   9   6  -7        9.98        8.76      1.99 o 
  10   6  -7       13.77       15.47      3.21 o 
  11   6  -7       56.58       55.94      3.54 o 
  12   6  -7      101.37      101.39      3.65 o 
  13   6  -7       58.80       54.47      2.45 o 
   6   7  -7       11.92       17.82      4.74 o 
   7   7  -7      424.64      425.92      8.03 o 
   8   7  -7      254.37      257.50      6.33 o 
   9   7  -7      399.77      378.79      7.12 o 
  10   7  -7        4.90        3.60      1.70 o 
  11   7  -7      290.50      295.85      6.79 o 
  12   7  -7      146.54      152.54      2.85 o 
   1   8  -7      136.21      146.33      5.60 o 
   2   8  -7      305.08      310.27     12.96 o 
   3   8  -7      112.00      105.92      8.22 o 
   5   8  -7      247.45      214.95      9.72 o 
   6   8  -7      676.35      610.30     11.21 o 
   7   8  -7      487.34      521.98      9.31 o 
   8   8  -7      306.14      320.22      6.69 o 
   9   8  -7       55.72       58.97      3.37 o 
  10   8  -7      748.04      765.07     15.52 o 
  11   8  -7       46.94       49.98      2.06 o 
   0   9  -7      145.17      169.33      6.91 o 
   1   9  -7      112.03      114.15      4.89 o 
   2   9  -7       64.83       74.40      4.50 o 
   3   9  -7      154.79      173.90      7.00 o 
   4   9  -7      170.61      141.79      5.12 o 
   5   9  -7      150.90      153.01      5.99 o 
   6   9  -7        4.37        4.56      1.79 o 
   7   9  -7      410.03      419.08      7.50 o 
   8   9  -7       98.68      107.15      3.11 o 
   9   9  -7      474.99      470.97      5.19 o 
  10   9  -7       19.89       16.65      2.18 o 
   1  10  -7      127.57      119.38      4.52 o 
   2  10  -7      292.32      288.46     13.13 o 
   3  10  -7      142.70      149.22      4.77 o 
   4  10  -7       17.29       13.45      2.10 o 
   5  10  -7        2.42        1.95      1.49 o 
   6  10  -7      100.00       98.66      3.17 o 
   7  10  -7      272.68      245.51      4.93 o 
   8  10  -7       36.07       41.12      2.42 o 
   0  11  -7      577.69      577.56     18.63 o 
   1  11  -7       60.40       61.34      2.44 o 
   2  11  -7       56.92       56.37      2.68 o 
   3  11  -7      172.94      167.28      3.72 o 
   4  11  -7       67.35       66.08      3.02 o 
   5  11  -7       16.21       15.98      1.56 o 
   2   0  -6      110.01       93.21      6.35 o 
   4   0  -6      245.08      212.58      8.85 o 
   6   0  -6     3978.40     4127.15     48.97 o 
   8   0  -6     1230.59     1148.07     15.11 o 
  10   0  -6      321.43      291.21     12.34 o 
  12   0  -6      615.75      614.35     27.85 o 
  14   0  -6      143.41      145.66      5.99 o 
  16   0  -6      601.35      620.69     11.71 o 
   4   1  -6      245.01      262.92      9.97 o 
   5   1  -6      974.75     1002.02     15.14 o 
   6   1  -6      888.48      934.72     28.60 o 
   7   1  -6      170.82      160.26      4.02 o 
   8   1  -6        4.45        5.18      1.76 o 
   9   1  -6      206.38      199.72      5.02 o 
  10   1  -6      501.87      501.67     15.33 o 
  11   1  -6      671.11      682.92     12.95 o 
  12   1  -6      541.41      503.31     12.30 o 
  13   1  -6      127.67      127.68      4.26 o 
  14   1  -6       14.29       14.84      2.12 o 
  15   1  -6       51.74       48.29      2.77 o 
  16   1  -6      226.51      236.26      7.61 o 
   2   2  -6     2038.26     2023.87     35.08 o 
   3   2  -6      580.44      615.14      8.15 o 
   4   2  -6      129.58      141.83      4.48 o 
   5   2  -6       96.71       86.03      3.95 o 
   6   2  -6      167.88      157.67      4.47 o 
   7   2  -6       90.15       85.50      3.69 o 
   8   2  -6      326.66      329.40      6.70 o 
   9   2  -6     1844.07     1720.87     26.36 o 
  11   2  -6      706.79      699.50     23.18 o 
  12   2  -6      766.52      729.90     27.00 o 
  13   2  -6       87.87       84.02      4.12 o 
  14   2  -6      212.38      211.43      5.73 o 
  15   2  -6      174.37      178.51      4.28 o 
  16   2  -6      618.81      605.53     11.24 o 
   1   3  -6      384.76      396.24      7.93 o 
   2   3  -6      348.11      387.71      6.54 o 
   3   3  -6      503.83      539.00      7.93 o 
   4   3  -6     1731.27     1739.09     26.50 o 
   5   3  -6      164.65      180.41      4.04 o 
   6   3  -6      351.90      352.34      5.36 o 
   7   3  -6      105.42      114.54      3.77 o 
   8   3  -6      303.32      273.04      5.90 o 
  12   3  -6       89.62       88.99      7.85 o 
  13   3  -6      127.51      131.17      4.32 o 
  14   3  -6        6.61        7.68      1.74 o 
  15   3  -6      318.73      348.19      6.86 o 
  16   3  -6       81.63       83.31      2.77 o 
   0   4  -6     1175.87     1130.10     37.76 o 
   1   4  -6      215.42      219.29      4.69 o 
   2   4  -6       54.02       66.00      3.61 o 
   3   4  -6      349.67      315.88      5.63 o 
   4   4  -6      137.83      138.63      4.11 o 
   5   4  -6      912.48      897.17     21.35 o 
   6   4  -6        0.01        0.46      1.49 o 
   7   4  -6      339.61      326.00      5.05 o 
   8   4  -6      613.71      544.72      7.06 o 
  12   4  -6      255.74      286.31      8.50 o 
  13   4  -6      168.41      192.15      5.04 o 
  14   4  -6      190.02      199.36      4.61 o 
  15   4  -6      226.02      229.85      4.47 o 
  16   4  -6      240.98      229.19     13.08 o 
   1   5  -6      105.83       98.43      3.73 o 
   2   5  -6      681.03      661.04     10.83 o 
   3   5  -6     1215.55     1261.31     10.22 o 
   4   5  -6       95.51      105.98      3.56 o 
   5   5  -6        2.22        3.83      1.62 o 
   6   5  -6     1390.95     1267.34     12.64 o 
   7   5  -6      359.45      335.23      7.25 o 
   8   5  -6      176.95      178.68     16.94 o 
   9   5  -6       41.25       37.46      3.03 o 
  10   5  -6      378.04      393.78      7.22 o 
  11   5  -6      398.77      394.47     11.73 o 
  12   5  -6      818.64      817.62      9.16 o 
  13   5  -6      248.03      255.13      4.70 o 
  14   5  -6      261.65      274.84      5.06 o 
  15   5  -6      430.85      437.05      6.17 o 
   0   6  -6      727.87      754.33     13.44 o 
   1   6  -6      826.52      819.61     13.01 o 
   2   6  -6      810.79      789.07      9.60 o 
   3   6  -6      269.08      258.12      5.57 o 
   4   6  -6      987.73      884.48     12.55 o 
   5   6  -6       34.90       27.35      2.31 o 
   6   6  -6      326.43      326.60     13.46 o 
   7   6  -6      184.71      200.12      7.80 o 
   8   6  -6       49.32       51.91      3.51 o 
   9   6  -6      125.71      134.02      4.55 o 
  10   6  -6      439.89      443.12      8.76 o 
  11   6  -6      317.28      292.46      5.91 o 
  12   6  -6       86.71       84.79      3.17 o 
  13   6  -6      446.57      462.01      5.24 o 
  14   6  -6       48.49       53.30      2.23 o 
   1   7  -6     2599.06     2486.35     12.62 o 
   2   7  -6     1343.55     1242.91     37.28 o 
   3   7  -6      465.57      390.77     13.83 o 
   6   7  -6      328.79      319.85      8.98 o 
   7   7  -6      589.06      571.73     19.00 o 
   8   7  -6      659.05      577.80      8.28 o 
   9   7  -6      200.79      204.69      5.27 o 
  10   7  -6       54.10       60.69      3.31 o 
  11   7  -6      428.23      419.79      6.56 o 
  12   7  -6       81.57       77.77      2.85 o 
  13   7  -6      388.35      412.81      5.21 o 
  14   7  -6      154.08      162.11      7.23 o 
   0   8  -6      794.55      874.57     15.58 o 
   1   8  -6      556.81      569.03     22.74 o 
   2   8  -6      329.89      326.44     18.44 o 
   6   8  -6      692.74      678.55     38.32 o 
   7   8  -6       25.40       18.26      2.69 o 
   8   8  -6      298.68      285.98      5.90 o 
   9   8  -6       38.54       42.52      2.91 o 
  10   8  -6      186.56      194.62      4.84 o 
  11   8  -6        3.06        4.16      1.68 o 
  12   8  -6      176.13      179.44      4.03 o 
  13   8  -6      424.27      426.71      8.51 o 
   1   9  -6     1025.57     1106.96     22.05 o 
   2   9  -6      134.80      139.81      4.86 o 
   3   9  -6      567.08      576.98     14.05 o 
   4   9  -6      759.09      761.60     19.56 o 
   5   9  -6      422.24      406.53     10.03 o 
   6   9  -6      257.84      235.44      6.14 o 
   7   9  -6      188.03      196.34      8.86 o 
   8   9  -6       42.30       43.73      3.35 o 
   9   9  -6       32.64       29.00      2.39 o 
  10   9  -6       57.95       57.46      2.43 o 
  11   9  -6      144.28      125.00      3.06 o 
  12   9  -6        9.14        6.23      2.87 o 
   0  10  -6      129.69      145.96      7.54 o 
   1  10  -6      291.78      309.24      6.27 o 
   2  10  -6      248.33      246.04      6.15 o 
   3  10  -6      173.66      163.94      5.22 o 
   4  10  -6      487.85      443.91      8.36 o 
   5  10  -6      109.79      108.37      3.87 o 
   6  10  -6       35.71       38.80      2.77 o 
   7  10  -6      133.29      120.59      3.41 o 
   8  10  -6      127.43      134.01      3.38 o 
   9  10  -6      295.16      277.86      5.39 o 
  10  10  -6       22.60       27.95      1.92 o 
   1  11  -6      449.41      428.99      6.66 o 
   2  11  -6       92.59       81.43      3.08 o 
   3  11  -6        9.97        8.10      1.68 o 
   4  11  -6       97.55      102.32      3.28 o 
   5  11  -6      267.72      261.44      9.53 o 
   6  11  -6      112.79       97.04      3.14 o 
   7  11  -6       38.35       36.31      2.00 o 
   8  11  -6       60.57       63.73      2.62 o 
   0  12  -6       79.32       70.89      4.67 o 
   1  12  -6       81.65       77.81      2.68 o 
   2  12  -6       17.02       17.14      1.57 o 
   3  12  -6       12.54       17.98      1.36 o 
   4  12  -6       33.28       38.80      1.86 o 
   5  12  -6       61.51       63.15      3.25 o 
   4   0  -5     4726.57     4916.39     34.39 o 
   6   0  -5     2350.87     2431.09     53.08 o 
   8   0  -5      398.55      365.26      8.19 o 
  10   0  -5     2397.27     2200.69     34.86 o 
  12   0  -5      112.07      115.18      5.98 o 
  14   0  -5      394.12      396.94     10.26 o 
  16   0  -5      360.59      347.35      8.15 o 
   2   1  -5      744.43      836.90     17.63 o 
   3   1  -5      776.72      805.62      7.67 o 
   4   1  -5      747.97      764.23      6.64 o 
   5   1  -5      386.69      384.61      5.15 o 
   6   1  -5      380.94      392.74      5.67 o 
   7   1  -5      728.61      747.34     11.08 o 
   8   1  -5      627.01      631.61      8.76 o 
   9   1  -5     1540.71     1534.11     13.35 o 
  10   1  -5      171.48      175.48      3.92 o 
  11   1  -5     1507.05     1430.04     17.32 o 
  12   1  -5     1524.75     1541.93     13.44 o 
  13   1  -5      563.89      592.16     14.42 o 
  14   1  -5      175.54      169.35      4.73 o 
  15   1  -5      274.11      259.97      5.40 o 
  16   1  -5      726.63      719.66     11.17 o 
  17   1  -5       56.84       61.43      2.67 o 
   1   2  -5      433.01      483.12      6.82 o 
   2   2  -5     1823.24     1927.76     33.44 o 
   3   2  -5     2696.16     2800.71     24.59 o 
   4   2  -5      266.09      294.30      4.98 o 
   5   2  -5      667.79      752.37     12.86 o 
   6   2  -5     1173.15     1079.77     20.36 o 
   7   2  -5      174.46      194.30      4.47 o 
   8   2  -5       81.67       72.18      2.46 o 
   9   2  -5       22.99       26.27      1.85 o 
  10   2  -5      927.40      871.28      7.86 o 
  11   2  -5      284.25      265.75      5.70 o 
  12   2  -5      763.23      707.17     23.81 o 
  13   2  -5      381.91      390.16      7.59 o 
  14   2  -5      397.37      388.80     10.04 o 
  15   2  -5       97.55      103.76      3.89 o 
  16   2  -5      345.87      382.47      6.22 o 
  17   2  -5      155.51      164.35      3.64 o 
   0   3  -5     1579.37     1515.35     18.32 o 
   1   3  -5     1952.55     2015.11     22.99 o 
   2   3  -5      323.69      301.94     10.45 o 
   3   3  -5      304.21      323.46      7.39 o 
   4   3  -5      920.02      906.39     12.57 o 
   5   3  -5      110.28      113.80      3.49 o 
   6   3  -5     2050.64     2223.62     25.83 o 
   7   3  -5      238.67      207.81      3.45 o 
   8   3  -5       43.61       39.20      2.08 o 
   9   3  -5       72.93       69.68      2.53 o 
  10   3  -5      354.66      312.76      4.96 o 
  11   3  -5      400.34      389.52     13.83 o 
  12   3  -5      818.25      831.54     14.13 o 
  13   3  -5      276.40      276.52      6.94 o 
  14   3  -5        4.73        5.57      1.77 o 
  15   3  -5      380.58      388.93      8.38 o 
  16   3  -5      683.96      688.64      8.43 o 
  17   3  -5       89.22       86.77      2.95 o 
   1   4  -5     1426.90     1440.94     17.56 o 
   2   4  -5      441.25      446.86      5.98 o 
   3   4  -5      285.21      294.16      4.02 o 
   4   4  -5      364.05      374.36      5.53 o 
   5   4  -5     1609.29     1595.94     15.12 o 
   6   4  -5      267.25      280.15      5.30 o 
   7   4  -5     1002.77      909.60     12.02 o 
   8   4  -5       73.84       73.80      2.76 o 
   9   4  -5      406.88      393.37      5.46 o 
  10   4  -5       29.95       27.14      2.11 o 
  11   4  -5     1159.89     1024.15     20.68 o 
  12   4  -5       62.19       60.96      3.40 o 
  13   4  -5      820.37      851.37     14.26 o 
  14   4  -5       49.72       47.65      2.45 o 
  15   4  -5       24.84       29.73      2.38 o 
  16   4  -5       76.83       79.91      2.91 o 
  17   4  -5      375.55      367.34      9.35 o 
   0   5  -5     1647.89     1728.96     16.12 o 
   1   5  -5      666.86      651.83      7.22 o 
   2   5  -5     1988.10     1930.64     27.62 o 
   3   5  -5      643.94      646.97      7.19 o 
   4   5  -5      188.30      180.47      3.27 o 
   5   5  -5      148.40      158.93      4.80 o 
   6   5  -5      112.41      112.53      3.39 o 
   7   5  -5       52.84       41.18      2.50 o 
   8   5  -5      127.72      133.13      3.47 o 
   9   5  -5      420.97      381.49      5.60 o 
  10   5  -5      319.95      293.49      6.21 o 
  11   5  -5      204.47      215.51      5.58 o 
  12   5  -5      169.56      167.53      4.37 o 
  13   5  -5      246.14      248.37      4.88 o 
  14   5  -5      645.53      665.90      7.51 o 
  15   5  -5      162.54      172.40      4.10 o 
  16   5  -5      614.27      640.46     20.11 o 
   1   6  -5     1682.42     1649.40     20.97 o 
   2   6  -5     1038.59     1073.25     13.90 o 
   3   6  -5      297.62      279.91      6.93 o 
   4   6  -5     1042.14     1031.44     11.01 o 
   5   6  -5      637.81      635.34      6.59 o 
   6   6  -5      322.66      326.52      4.94 o 
   7   6  -5       50.62       53.95      2.40 o 
   8   6  -5      429.92      388.34      5.14 o 
   9   6  -5      183.83      179.40      5.09 o 
  10   6  -5      469.43      441.91      9.03 o 
  11   6  -5      153.65      155.32      4.85 o 
  12   6  -5      421.47      420.03      6.19 o 
  13   6  -5      379.79      389.16      6.55 o 
  14   6  -5      204.23      210.44      4.04 o 
  15   6  -5      181.01      191.68      4.00 o 
   0   7  -5     1913.26     1910.36     28.58 o 
   1   7  -5      306.46      310.99      5.35 o 
   2   7  -5      648.69      651.52      9.78 o 
   3   7  -5      799.80      754.93     10.89 o 
   4   7  -5      134.44      131.87      3.15 o 
   5   7  -5      401.86      389.70      5.93 o 
   6   7  -5       11.70       11.10      1.68 o 
   7   7  -5      168.52      181.14      6.06 o 
   8   7  -5       47.30       48.19      3.33 o 
   9   7  -5     1007.64      992.51     11.89 o 
  10   7  -5      261.16      268.20      6.13 o 
  11   7  -5      292.50      301.87      5.98 o 
  12   7  -5       43.69       38.99      2.86 o 
  13   7  -5       51.43       64.54      2.83 o 
  14   7  -5       90.47       86.95      3.10 o 
  15   7  -5      370.90      363.51      5.69 o 
   1   8  -5      536.84      531.85      6.85 o 
   2   8  -5      117.28      117.91      3.43 o 
   3   8  -5      102.64       93.23      3.09 o 
   4   8  -5      177.19      158.73      5.24 o 
   5   8  -5      112.68      121.12      9.22 o 
   6   8  -5     1016.01      928.58     14.66 o 
   7   8  -5      227.89      206.84      5.44 o 
   8   8  -5       19.69       16.43      2.40 o 
   9   8  -5        0.44       -0.10      2.12 o 
  10   8  -5      116.61      130.01      4.31 o 
  11   8  -5      105.05      103.79      3.88 o 
  12   8  -5     1072.76     1124.12     11.19 o 
  13   8  -5       16.17       20.30      2.05 o 
  14   8  -5      310.00      323.02      8.56 o 
   0   9  -5      924.44      951.83     15.68 o 
   1   9  -5       31.50       33.67      2.96 o 
   2   9  -5      135.02      143.47      4.96 o 
   3   9  -5      233.95      221.08      6.60 o 
   4   9  -5      137.36      126.20      6.60 o 
   5   9  -5       79.89       76.82      5.24 o 
   6   9  -5      228.50      208.54      8.29 o 
   7   9  -5       60.52       59.84      3.46 o 
   8   9  -5       80.62       82.66      3.73 o 
   9   9  -5      417.67      448.58     11.10 o 
  10   9  -5      113.31      106.75      3.75 o 
  11   9  -5      474.06      483.06      6.75 o 
  12   9  -5       20.95       22.69      2.01 o 
  13   9  -5      189.78      171.46      5.02 o 
   1  10  -5     1242.24     1267.58     12.38 o 
   2  10  -5     1873.96     1864.93     29.50 o 
   3  10  -5      369.20      366.15      7.13 o 
   4  10  -5      527.08      540.64     14.05 o 
   5  10  -5      163.52      164.42      4.51 o 
   6  10  -5      578.30      538.77     12.78 o 
   7  10  -5      231.44      215.10      4.16 o 
   8  10  -5      236.00      205.61      4.31 o 
   9  10  -5       12.96       14.76      1.79 o 
  10  10  -5       33.15       32.38      2.32 o 
  11  10  -5      160.51      172.93      3.82 o 
  12  10  -5      141.50      143.92      6.73 o 
   0  11  -5     1380.16     1417.64     19.25 o 
   1  11  -5      642.72      652.64      8.75 o 
   2  11  -5        5.43        5.83      1.93 o 
   3  11  -5      212.27      223.49      5.46 o 
   4  11  -5      125.86      117.65      3.19 o 
   5  11  -5      175.72      175.38      3.71 o 
   6  11  -5      448.15      440.57      5.25 o 
   7  11  -5       78.08       67.02      3.00 o 
   8  11  -5       90.22       90.41      2.81 o 
   9  11  -5      164.90      153.02      3.62 o 
  10  11  -5       29.27       29.31      1.89 o 
   1  12  -5      234.21      239.88      5.18 o 
   2  12  -5      315.21      318.96      5.69 o 
   3  12  -5      261.96      275.51      5.15 o 
   4  12  -5      309.02      299.92      5.95 o 
   5  12  -5      273.24      251.66      5.45 o 
   6  12  -5       29.02       21.61      1.89 o 
   7  12  -5       89.00       90.71      3.38 o 
   0  13  -5      374.54      354.79      7.31 o 
   1  13  -5      245.02      242.14      5.07 o 
   2  13  -5      106.34      114.46      3.17 o 
   3  13  -5       93.61       89.35      2.81 o 
   4  13  -5      142.52      142.75      4.58 o 
   2   0  -4     2068.21     2001.20     16.45 o 
   4   0  -4     2681.98     2625.75     38.19 o 
   6   0  -4     1530.01     1731.89     49.26 o 
   8   0  -4      204.13      198.10      5.99 o 
  10   0  -4      118.73      123.94      4.42 o 
  12   0  -4     1824.77     1771.38     17.81 o 
  14   0  -4      539.87      525.01     33.27 o 
  16   0  -4     1074.80      978.11     13.96 o 
  18   0  -4      672.55      670.64     13.83 o 
   2   1  -4      190.15      186.54      5.98 o 
   3   1  -4     1315.16     1358.35      8.68 o 
   4   1  -4     2965.28     3039.93     48.00 o 
   5   1  -4     1759.96     1792.85     27.20 o 
   6   1  -4      877.45      870.51     12.45 o 
   7   1  -4       74.35       67.17      2.25 o 
   8   1  -4      187.45      194.14      4.46 o 
   9   1  -4      385.68      406.24      5.57 o 
  10   1  -4      437.30      404.24      6.29 o 
  11   1  -4      120.81      118.07      3.35 o 
  12   1  -4      420.81      401.45      6.55 o 
  13   1  -4      401.44      428.37      7.60 o 
  14   1  -4       25.72       25.58      2.57 o 
  15   1  -4      226.02      217.10      5.26 o 
  16   1  -4      119.79      117.61      3.99 o 
  17   1  -4      393.00      443.55     12.03 o 
  18   1  -4       20.72       25.98      1.99 o 
   0   2  -4      195.47      137.80      3.80 o 
   1   2  -4      394.87      392.74      3.91 o 
   2   2  -4     1630.40     1661.93      7.10 o 
   3   2  -4     2949.37     2959.33     22.86 o 
   4   2  -4     1092.39     1045.57     10.24 o 
   5   2  -4     1227.58     1221.88      9.76 o 
   6   2  -4      923.57      892.82      5.61 o 
   7   2  -4      394.65      386.26      4.63 o 
   8   2  -4      111.75      123.36      2.58 o 
   9   2  -4      362.23      373.90      4.17 o 
  10   2  -4      450.01      445.90      4.66 o 
  11   2  -4      166.61      160.97      3.25 o 
  12   2  -4     2704.20     2512.87     27.68 o 
  13   2  -4      203.57      198.77      5.29 o 
  14   2  -4      472.07      468.67     15.27 o 
  15   2  -4      173.23      176.36      4.95 o 
  16   2  -4      622.07      651.22     14.28 o 
  17   2  -4      257.53      263.37      4.94 o 
  18   2  -4      116.50      128.09      3.98 o 
   1   3  -4     3444.37     3378.66     14.15 o 
   2   3  -4      240.82      242.51      7.50 o 
   3   3  -4     1666.95     1879.41     38.52 o 
   4   3  -4      826.03      863.21     22.51 o 
   5   3  -4      368.41      403.27      8.25 o 
   6   3  -4     1577.77     1651.71     12.74 o 
   7   3  -4      537.35      605.12      5.25 o 
   8   3  -4      752.98      728.82      5.51 o 
   9   3  -4      215.06      220.97      3.39 o 
  10   3  -4     2581.87     2519.83     17.92 o 
  11   3  -4      515.01      501.46      8.15 o 
  12   3  -4      588.31      506.65     14.70 o 
  13   3  -4     1049.54     1036.97     10.79 o 
  14   3  -4      369.00      355.59      5.99 o 
  15   3  -4       85.99       84.68      3.08 o 
  16   3  -4      358.01      368.36      6.07 o 
  17   3  -4      316.36      339.03      6.79 o 
  18   3  -4       76.13       81.07      3.11 o 
   0   4  -4      245.38      256.11      4.60 o 
   1   4  -4      333.00      345.83      5.56 o 
   2   4  -4      412.07      407.19      4.76 o 
   3   4  -4      583.95      568.70      7.66 o 
   4   4  -4       58.96       46.09      1.99 o 
   5   4  -4      535.69      545.12      6.81 o 
   6   4  -4      186.99      201.34      3.77 o 
   7   4  -4     1412.52     1424.70     12.76 o 
   8   4  -4       70.45       83.58      2.50 o 
   9   4  -4     2130.94     2077.78      9.81 o 
  10   4  -4      120.24      121.58      2.81 o 
  11   4  -4     2170.54     2075.16     15.42 o 
  12   4  -4       33.18       32.23      2.44 o 
  13   4  -4      150.02      149.11      3.63 o 
  14   4  -4      545.22      538.45      9.43 o 
  15   4  -4      825.40      753.44      7.82 o 
  16   4  -4      154.40      155.88      3.75 o 
  17   4  -4      224.12      220.23      4.18 o 
   1   5  -4     3445.00     3671.02     34.08 o 
   2   5  -4     1681.08     1859.05     17.11 o 
   3   5  -4      508.12      499.35      5.37 o 
   4   5  -4     1483.85     1519.86     26.33 o 
   5   5  -4     1081.51     1167.74     13.66 o 
   6   5  -4     1455.29     1361.53     10.47 o 
   7   5  -4      199.37      217.83      4.28 o 
   8   5  -4      150.64      123.20      3.19 o 
   9   5  -4       49.85       50.39      2.30 o 
  10   5  -4       44.32       43.05      2.24 o 
  11   5  -4      654.83      666.71      9.25 o 
  12   5  -4     1205.40     1179.41     10.60 o 
  13   5  -4       28.43       29.91      2.43 o 
  14   5  -4      758.07      727.63     15.34 o 
  15   5  -4        9.94        9.61      1.65 o 
  16   5  -4       58.38       63.48      2.58 o 
  17   5  -4       10.32       13.12      1.58 o 
   0   6  -4      157.69      161.01      5.68 o 
   1   6  -4      464.14      510.59      5.54 o 
   2   6  -4        4.45        3.77      1.12 o 
   3   6  -4      529.31      561.69      5.64 o 
   4   6  -4      104.58       96.60      2.37 o 
   5   6  -4       71.51       71.18      2.18 o 
   6   6  -4     1274.44     1273.24     16.46 o 
   7   6  -4      153.81      148.27      3.18 o 
   8   6  -4      115.65       91.48      2.52 o 
   9   6  -4      225.79      202.06      3.50 o 
  10   6  -4      316.54      295.04      6.31 o 
  11   6  -4      782.03      784.08      9.90 o 
  12   6  -4      305.15      302.13      8.58 o 
  13   6  -4      105.83      105.43      5.58 o 
  14   6  -4      238.54      234.05      5.04 o 
  15   6  -4      349.04      355.06      7.61 o 
  16   6  -4      775.47      785.21      7.43 o 
   1   7  -4      920.71      928.02     15.25 o 
   2   7  -4      218.22      229.46      3.43 o 
   3   7  -4      529.43      476.95      4.70 o 
   4   7  -4      615.79      640.91      5.55 o 
   5   7  -4      783.43      764.40     12.11 o 
   6   7  -4       51.65       46.27      2.01 o 
   7   7  -4      829.19      729.44     10.75 o 
   8   7  -4       26.90       24.25      1.70 o 
   9   7  -4      109.09      113.24      4.44 o 
  10   7  -4      175.00      193.20      5.59 o 
  11   7  -4      869.96      860.52     10.05 o 
  12   7  -4      227.00      233.92      5.58 o 
  13   7  -4      167.62      180.64      4.93 o 
  14   7  -4       37.72       36.63      2.54 o 
  15   7  -4       95.29      114.78      3.98 o 
  16   7  -4       26.92       28.58      3.80 o 
   0   8  -4     5657.48     5474.28     67.60 o 
   1   8  -4     1735.94     1715.46     15.19 o 
   2   8  -4      882.90      855.15     16.28 o 
   3   8  -4      365.01      346.05      4.30 o 
   4   8  -4      957.11      877.60      6.71 o 
   5   8  -4      165.25      157.51      3.18 o 
   6   8  -4      154.71      141.07      3.07 o 
   7   8  -4        4.09        3.09      1.79 o 
   8   8  -4       45.46       48.95      3.39 o 
   9   8  -4      305.49      323.51      6.84 o 
  10   8  -4       21.27       24.80      2.72 o 
  11   8  -4      227.75      223.84      5.43 o 
  12   8  -4        0.55        2.40      1.75 o 
  13   8  -4      100.88      105.90      3.71 o 
  14   8  -4       74.22       81.40      3.08 o 
  15   8  -4       38.69       41.32      2.53 o 
   1   9  -4     1332.80     1249.17      9.59 o 
   2   9  -4     1965.91     1785.80     15.92 o 
   3   9  -4      327.35      301.38      4.58 o 
   4   9  -4      705.56      655.81     42.68 o 
   5   9  -4      617.71      582.21      8.65 o 
   6   9  -4      206.06      201.40      5.57 o 
   7   9  -4      731.40      688.14     15.83 o 
   8   9  -4      214.27      218.45      5.45 o 
   9   9  -4       68.57       73.66      3.73 o 
  10   9  -4       12.69       15.09      2.20 o 
  11   9  -4       33.04       40.98      2.79 o 
  12   9  -4      111.27      127.94      3.80 o 
  13   9  -4      295.53      291.41      4.89 o 
  14   9  -4       42.92       42.13      2.10 o 
   0  10  -4     2168.47     2242.80     79.50 o 
   1  10  -4      156.24      168.65      5.29 o 
   2  10  -4      326.34      348.12      7.01 o 
   3  10  -4      357.88      359.77      7.05 o 
   4  10  -4       65.19       70.40      3.13 o 
   5  10  -4       45.07       48.99      2.52 o 
   6  10  -4       51.37       44.91      2.33 o 
   7  10  -4        6.15        5.25      1.56 o 
   8  10  -4       18.49       16.36      2.17 o 
   9  10  -4       75.13       89.26      3.68 o 
  10  10  -4      432.86      414.01      6.44 o 
  11  10  -4       67.71       69.71      2.91 o 
  12  10  -4       17.45       17.53      1.82 o 
  13  10  -4      104.26      118.70      3.05 o 
   1  11  -4      259.17      268.75      6.21 o 
   2  11  -4      844.96      822.44     12.93 o 
   3  11  -4       22.71       24.44      2.72 o 
   4  11  -4      328.86      315.55      5.49 o 
   5  11  -4      129.72      137.21      3.98 o 
   6  11  -4      438.57      451.43      6.58 o 
   7  11  -4        8.17        5.83      1.33 o 
   8  11  -4       43.78       40.67      2.66 o 
   9  11  -4        0.77        0.71      1.42 o 
  10  11  -4      372.71      373.07      5.41 o 
  11  11  -4       36.36       38.38      2.16 o 
   0  12  -4     1153.28     1127.72     17.07 o 
   1  12  -4       63.26       61.97      3.56 o 
   2  12  -4       58.10       59.94      3.41 o 
   3  12  -4      797.36      810.33     11.40 o 
   4  12  -4       83.14       88.32      3.54 o 
   5  12  -4      285.16      299.64      5.48 o 
   6  12  -4        2.15        1.51      1.49 o 
   7  12  -4      139.40      158.41      4.03 o 
   8  12  -4      666.13      670.92      9.95 o 
   9  12  -4      409.55      408.99      7.75 o 
   1  13  -4      100.60       98.66      3.33 o 
   2  13  -4      175.45      189.08      4.91 o 
   3  13  -4       90.74       91.58      3.22 o 
   4  13  -4      463.24      497.66      8.42 o 
   5  13  -4       99.55      101.20      3.20 o 
   6  13  -4      349.51      359.91     22.80 o 
   1  14  -4      202.25      206.90      5.24 o 
   2   0  -3     1048.15     1069.54     11.79 o 
   4   0  -3     1398.58     1402.33     13.46 o 
   6   0  -3     3170.77     3131.92     41.76 o 
   8   0  -3     1433.34     1566.20     27.21 o 
  10   0  -3     3282.38     3317.48     61.85 o 
  12   0  -3     3732.37     3639.94     37.94 o 
  14   0  -3      485.22      457.29     10.66 o 
  16   0  -3      338.89      327.78      8.75 o 
  18   0  -3       10.70       12.68      2.50 o 
   1   1  -3      331.88      372.07      3.07 o 
   2   1  -3     1504.29     1547.70      9.10 o 
   3   1  -3      705.84      707.23      7.05 o 
   4   1  -3      366.90      402.11      3.79 o 
   5   1  -3     3348.86     3352.91     27.90 o 
   6   1  -3     1154.97     1197.14     15.21 o 
   7   1  -3     2179.04     2268.39     28.04 o 
   8   1  -3      287.44      317.57      3.56 o 
   9   1  -3     1215.12     1257.61     10.62 o 
  10   1  -3      385.21      396.88      4.77 o 
  11   1  -3     1176.58     1130.39      8.92 o 
  12   1  -3      611.18      608.88      6.65 o 
  13   1  -3      317.06      278.34      4.73 o 
  14   1  -3      428.98      448.96     11.91 o 
  15   1  -3      897.27      816.39      9.64 o 
  16   1  -3      294.96      309.92      8.54 o 
  17   1  -3      173.73      163.55      4.37 o 
  18   1  -3       49.55       54.52      3.09 o 
  19   1  -3        0.57        1.35      1.34 o 
   1   2  -3     4621.37     4719.36     20.67 o 
   2   2  -3      397.98      403.79      3.65 o 
   3   2  -3     1338.63     1381.94      7.38 o 
   4   2  -3     6177.83     5989.39     32.43 o 
   5   2  -3     3952.51     3955.20     41.00 o 
   6   2  -3      749.22      718.68      4.89 o 
   7   2  -3     1420.27     1470.53     11.79 o 
   8   2  -3      304.75      301.04      3.41 o 
   9   2  -3       11.03       14.98      1.30 o 
  10   2  -3       58.12       66.81      2.16 o 
  11   2  -3       82.74       77.57      2.41 o 
  12   2  -3      552.96      517.42      5.20 o 
  13   2  -3      667.79      599.97      8.05 o 
  14   2  -3      346.35      317.16      6.86 o 
  15   2  -3      310.03      291.73      5.34 o 
  16   2  -3       18.81       21.69      2.35 o 
  17   2  -3       43.11       48.35      3.20 o 
  18   2  -3       86.48       97.38      3.81 o 
  19   2  -3      269.51      279.86      6.07 o 
   0   3  -3     3449.76     3396.50     19.90 o 
   1   3  -3     1158.24     1169.66      9.80 o 
   2   3  -3      566.60      566.35      4.74 o 
   3   3  -3     2213.87     2324.04     12.10 o 
   4   3  -3      920.07      911.76     12.98 o 
   5   3  -3      742.76      797.73     10.52 o 
   6   3  -3     2028.86     2228.45     12.21 o 
   7   3  -3       72.94       87.71      2.11 o 
   8   3  -3      395.37      427.30      6.83 o 
   9   3  -3      477.99      459.51      6.44 o 
  10   3  -3      162.14      175.80      3.13 o 
  11   3  -3     1190.82     1155.92      9.24 o 
  12   3  -3      877.47      805.61      7.17 o 
  13   3  -3      368.21      348.46     11.22 o 
  14   3  -3      436.11      418.81      9.77 o 
  15   3  -3      189.56      177.69      4.43 o 
  16   3  -3     1100.98     1013.07     10.12 o 
  17   3  -3       51.94       48.22      2.77 o 
  18   3  -3      678.09      678.48      9.78 o 
   1   4  -3     1583.28     1488.86     11.11 o 
   2   4  -3      464.12      482.54      6.33 o 
   3   4  -3     3426.82     3550.97     20.09 o 
   4   4  -3     1447.69     1609.62     18.36 o 
   5   4  -3     3067.61     3289.93     37.42 o 
   6   4  -3      337.43      385.17      4.54 o 
   7   4  -3      374.76      418.58      5.26 o 
   8   4  -3       67.85       69.29      2.12 o 
   9   4  -3      255.42      257.66      3.52 o 
  10   4  -3      322.67      321.07      4.06 o 
  11   4  -3       68.48       76.27      2.47 o 
  12   4  -3      358.16      349.69      4.55 o 
  13   4  -3       45.77       49.58      2.83 o 
  14   4  -3      154.41      139.86      3.72 o 
  15   4  -3      192.77      190.01      4.39 o 
  16   4  -3        4.65        6.01      1.79 o 
  17   4  -3      418.09      437.68      6.26 o 
  18   4  -3        8.37        7.48      1.69 o 
   0   5  -3     3473.13     3509.34     31.52 o 
   1   5  -3     1022.72     1055.28     13.91 o 
   2   5  -3     2156.38     2348.95     10.89 o 
   3   5  -3      872.63      963.81      8.19 o 
   4   5  -3     2083.21     2219.64     19.13 o 
   5   5  -3       56.12       65.50      2.10 o 
   6   5  -3     1090.94     1053.86     17.54 o 
   7   5  -3      193.89      219.24      3.12 o 
   8   5  -3      338.90      373.37      5.00 o 
   9   5  -3      636.45      617.49      5.33 o 
  10   5  -3       73.14       78.75      2.40 o 
  11   5  -3      166.33      152.01      3.37 o 
  12   5  -3     1948.59     1876.86     31.11 o 
  13   5  -3      246.64      234.98      5.16 o 
  14   5  -3      251.82      236.06      4.94 o 
  15   5  -3        4.47        5.14      1.79 o 
  16   5  -3      209.33      210.52      4.70 o 
  17   5  -3        5.94        5.20      1.52 o 
  18   5  -3      100.55      111.27      3.37 o 
   1   6  -3     3357.52     3381.27     19.84 o 
   2   6  -3     2614.48     2803.51     17.94 o 
   3   6  -3      656.72      710.78      4.98 o 
   4   6  -3      252.46      276.47      3.33 o 
   5   6  -3      583.05      598.58      5.27 o 
   6   6  -3      665.12      620.80      7.63 o 
   7   6  -3      773.13      798.37      9.91 o 
   8   6  -3      328.16      313.63      5.28 o 
   9   6  -3      293.89      272.64      6.42 o 
  10   6  -3      809.34      768.76     14.00 o 
  11   6  -3      675.45      661.29     13.33 o 
  12   6  -3      516.83      521.52      7.36 o 
  13   6  -3      875.23      862.99     10.21 o 
  14   6  -3      119.18      113.03      4.05 o 
  15   6  -3       79.50       76.42      2.96 o 
  16   6  -3      227.24      231.34      4.66 o 
  17   6  -3      291.66      301.22      5.76 o 
   0   7  -3     4535.70     4386.49    121.08 o 
   1   7  -3     1702.82     1802.24     12.20 o 
   2   7  -3       87.28       81.27      2.20 o 
   3   7  -3      472.67      462.92      5.93 o 
   4   7  -3       63.00       53.48      1.98 o 
   5   7  -3       88.17       85.32      2.28 o 
   6   7  -3       11.75       13.81      1.35 o 
   7   7  -3      758.21      692.02      8.80 o 
   8   7  -3      195.89      194.91      3.93 o 
   9   7  -3      379.73      347.74      5.99 o 
  10   7  -3      427.50      441.37      7.69 o 
  11   7  -3      791.35      763.09     16.22 o 
  12   7  -3       76.86       84.39      4.14 o 
  13   7  -3      129.78      136.34      4.38 o 
  14   7  -3      115.82      117.48      4.28 o 
  15   7  -3      631.83      606.35      8.45 o 
  16   7  -3      220.72      219.35      4.84 o 
   1   8  -3      619.35      645.20      6.68 o 
   2   8  -3      152.49      149.23      2.90 o 
   3   8  -3      664.80      654.01      8.22 o 
   4   8  -3      820.13      793.83      6.11 o 
   5   8  -3      135.86      140.93      2.92 o 
   6   8  -3     1421.90     1323.20     14.50 o 
   7   8  -3       22.53       22.98      1.80 o 
   8   8  -3      288.65      260.35      4.62 o 
   9   8  -3       20.16       18.96      2.52 o 
  10   8  -3      578.36      595.87      8.80 o 
  11   8  -3      573.74      599.65     16.71 o 
  12   8  -3      465.88      462.96      7.41 o 
  13   8  -3       26.03       29.25      2.64 o 
  14   8  -3      162.68      177.91      5.06 o 
  15   8  -3      294.03      297.06      6.93 o 
  16   8  -3      132.59      132.04      4.10 o 
   0   9  -3      721.34      659.44     13.30 o 
   1   9  -3      464.46      437.83      6.02 o 
   2   9  -3      209.93      203.37      3.24 o 
   3   9  -3     1221.28     1142.52     12.16 o 
   4   9  -3       83.83       86.41      2.51 o 
   5   9  -3      430.34      396.20      5.15 o 
   6   9  -3       99.84       95.36      3.35 o 
   7   9  -3      109.51       98.27      3.35 o 
   8   9  -3      680.31      675.92     14.12 o 
   9   9  -3     1171.00     1194.72     12.09 o 
  10   9  -3      349.02      319.48     13.44 o 
  11   9  -3      134.98      132.67      4.48 o 
  12   9  -3       97.60       97.42      3.65 o 
  13   9  -3      899.70      887.81      8.72 o 
  14   9  -3      121.27      133.80      5.03 o 
  15   9  -3      224.62      225.97      5.20 o 
   1  10  -3      539.52      508.20      7.81 o 
   2  10  -3       87.24       85.41      4.11 o 
   3  10  -3      594.37      585.78      9.47 o 
   4  10  -3      393.62      414.31      6.06 o 
   5  10  -3       25.94       31.22      2.57 o 
   6  10  -3      219.18      233.35      5.71 o 
   7  10  -3      223.72      214.68      4.85 o 
   8  10  -3      294.74      298.08      4.97 o 
   9  10  -3      340.52      333.82     10.72 o 
  10  10  -3     1786.94     1784.73     20.56 o 
  11  10  -3      140.13      149.53      4.14 o 
  12  10  -3      350.06      316.97     11.13 o 
  13  10  -3        5.12        5.62      1.40 o 
   0  11  -3     1977.03     1924.18     21.28 o 
   1  11  -3      765.35      782.35      9.96 o 
   2  11  -3      778.48      725.89      9.38 o 
   3  11  -3      171.36      163.44      4.55 o 
   4  11  -3      508.78      513.78      7.17 o 
   5  11  -3      217.55      223.13      5.02 o 
   6  11  -3      276.09      272.02      5.90 o 
   7  11  -3      214.47      216.36      5.30 o 
   8  11  -3      115.11      126.10      4.20 o 
   9  11  -3       18.11       17.76      2.11 o 
  10  11  -3       29.71       29.37      3.74 o 
  11  11  -3      322.69      325.23      6.29 o 
  12  11  -3      121.96      124.34      3.66 o 
   1  12  -3      403.47      444.09     11.38 o 
   2  12  -3      599.05      602.76     10.74 o 
   3  12  -3      228.35      246.80      5.11 o 
   4  12  -3      133.05      145.49      4.49 o 
   5  12  -3      466.22      473.26      7.52 o 
   6  12  -3       32.46       32.65      2.61 o 
   7  12  -3      456.21      453.67      7.86 o 
   8  12  -3       90.83       87.69      3.41 o 
   9  12  -3       52.23       62.17      2.86 o 
  10  12  -3       31.15       32.35      3.22 o 
   0  13  -3      731.72      729.58     11.81 o 
   1  13  -3      457.54      445.24      6.65 o 
   2  13  -3      334.36      348.97      5.90 o 
   3  13  -3       23.15       22.40      2.44 o 
   4  13  -3      135.79      152.54      4.94 o 
   5  13  -3       15.54       13.39      1.88 o 
   6  13  -3      167.48      164.32      3.93 o 
   7  13  -3       16.00       19.09      1.86 o 
   8  13  -3      204.47      201.64      3.84 o 
   1  14  -3      296.69      291.70      4.62 o 
   2  14  -3      439.50      416.88      6.18 o 
   3  14  -3       61.00       62.05      3.52 o 
   4  14  -3      194.12      212.14      5.42 o 
   5  14  -3      113.50      115.01      5.98 o 
   2   0  -2     1743.32     1989.35     27.89 o 
   4   0  -2      994.71      949.35      5.59 o 
   6   0  -2     4137.83     4135.25     43.63 o 
   8   0  -2     3625.99     3733.71     20.63 o 
  10   0  -2      664.95      696.23      8.09 o 
  12   0  -2      627.80      585.67      9.90 o 
  14   0  -2      862.57      753.60     12.62 o 
  16   0  -2     1365.52     1321.86     17.35 o 
  18   0  -2     1403.49     1325.20     21.18 o 
   1   1  -2     9275.38    10101.01     75.19 o 
   2   1  -2      103.27      100.50      1.29 o 
   3   1  -2     3307.53     3444.90     18.40 o 
   4   1  -2     1725.72     1731.44     11.86 o 
   5   1  -2     1352.22     1338.61      8.56 o 
   6   1  -2     1582.58     1492.10     10.07 o 
   7   1  -2      279.78      290.69      3.71 o 
   8   1  -2      167.77      205.66      2.48 o 
   9   1  -2      137.60      147.17      2.19 o 
  10   1  -2     1793.75     1922.83     17.38 o 
  11   1  -2      145.80      151.35      2.81 o 
  12   1  -2      149.30      156.82      3.06 o 
  13   1  -2      459.86      417.34      5.59 o 
  14   1  -2      520.45      483.29     10.79 o 
  15   1  -2      984.17      882.12     11.54 o 
  16   1  -2      157.94      157.99      8.79 o 
  17   1  -2       40.29       45.95      2.98 o 
  18   1  -2       37.86       45.26      3.16 o 
  19   1  -2      307.76      331.03      7.12 o 
   0   2  -2    11811.96    11818.16    119.58 o 
   1   2  -2     2140.53     2227.19     16.32 o 
   2   2  -2     2193.67     2203.20     13.60 o 
   3   2  -2      232.89      256.26      1.93 o 
   4   2  -2     3374.04     3468.44     23.39 o 
   5   2  -2      691.84      667.14      4.56 o 
   6   2  -2     2645.73     2631.68     23.36 o 
   7   2  -2     2335.74     2540.25     19.24 o 
   8   2  -2     1025.60     1074.76     11.69 o 
   9   2  -2      609.71      604.93      4.62 o 
  10   2  -2      213.56      219.05      3.17 o 
  11   2  -2     1470.67     1421.41     14.05 o 
  12   2  -2      295.08      278.19      4.13 o 
  13   2  -2     1555.91     1471.47     12.10 o 
  14   2  -2       63.56       63.83      3.21 o 
  15   2  -2      123.12      116.41      6.35 o 
  16   2  -2      106.99       99.38      3.93 o 
  17   2  -2       18.47       21.20      2.34 o 
  18   2  -2       97.77      118.25      5.37 o 
  19   2  -2        9.40        6.77      2.18 o 
   1   3  -2     3719.88     3707.56     20.50 o 
   2   3  -2      468.89      499.06      4.75 o 
   3   3  -2     2041.37     1947.39     12.02 o 
   4   3  -2      532.55      559.48      4.41 o 
   5   3  -2     2738.66     2789.80     31.06 o 
   6   3  -2     1627.09     1567.68     11.76 o 
   7   3  -2     2296.71     2480.99     35.53 o 
   8   3  -2     1467.83     1648.60     18.69 o 
   9   3  -2      874.94      916.73      8.06 o 
  10   3  -2     1490.24     1515.09     13.39 o 
  11   3  -2      228.24      239.28      4.60 o 
  12   3  -2     2917.85     2769.79     45.58 o 
  13   3  -2      155.11      155.66      4.16 o 
  14   3  -2       87.45       88.81      4.41 o 
  15   3  -2       13.49       12.34      2.19 o 
  16   3  -2      198.73      193.07      4.99 o 
  17   3  -2      230.33      236.02      5.19 o 
  18   3  -2       93.97       95.07      3.27 o 
  19   3  -2       12.06       13.47      1.91 o 
   0   4  -2    18285.77    17782.10     69.51 o 
   1   4  -2     8313.30     8329.81     54.12 o 
   2   4  -2     2000.03     1978.96     13.03 o 
   3   4  -2     2411.91     2409.24     22.03 o 
   4   4  -2      273.25      278.72      2.86 o 
   5   4  -2     1921.68     1968.88     21.23 o 
   6   4  -2     1392.10     1494.65     10.81 o 
   7   4  -2     1834.91     1795.35     15.75 o 
   8   4  -2     1321.23     1435.55     10.58 o 
   9   4  -2      612.80      687.06      9.00 o 
  10   4  -2     1032.69     1070.93     15.14 o 
  11   4  -2     1006.35      979.28     12.76 o 
  12   4  -2      273.67      262.12      4.50 o 
  13   4  -2      131.23      128.37      9.54 o 
  14   4  -2      168.50      162.43      4.95 o 
  15   4  -2     1599.86     1519.90     21.28 o 
  16   4  -2       57.20       63.11      3.36 o 
  17   4  -2      436.13      436.93      6.49 o 
  18   4  -2       34.53       33.41      2.27 o 
  19   4  -2       19.35       18.68      2.99 o 
   1   5  -2     1429.02     1513.20     12.39 o 
   2   5  -2      627.69      636.47      6.17 o 
   3   5  -2      332.94      344.92      4.58 o 
   4   5  -2     3219.83     3412.28     48.34 o 
   5   5  -2     1986.58     2142.52     22.12 o 
   6   5  -2      349.28      329.49      3.24 o 
   7   5  -2      603.84      588.00      5.10 o 
   8   5  -2      752.47      747.78      6.86 o 
   9   5  -2      472.37      469.32      4.26 o 
  10   5  -2      303.80      293.89      4.17 o 
  11   5  -2      302.60      270.93      4.16 o 
  12   5  -2      981.20      889.66      8.78 o 
  13   5  -2      790.23      794.79      9.90 o 
  14   5  -2      199.49      203.45      5.45 o 
  15   5  -2      115.04      117.46      4.27 o 
  16   5  -2      215.95      211.29      4.98 o 
  17   5  -2       67.17       65.76      2.97 o 
  18   5  -2       45.41       47.53      2.44 o 
   0   6  -2     9450.53    10129.37     74.23 o 
   1   6  -2      672.09      649.16      6.25 o 
   2   6  -2     1915.99     1913.83     27.47 o 
   3   6  -2      527.76      549.05      8.08 o 
   4   6  -2      253.91      299.37      3.28 o 
   5   6  -2      668.67      703.98      4.92 o 
   6   6  -2       73.41       81.83      1.98 o 
   7   6  -2      387.94      393.72      4.18 o 
   8   6  -2       65.16       65.01      1.87 o 
   9   6  -2      643.05      626.52      7.30 o 
  10   6  -2      262.93      254.93      4.55 o 
  11   6  -2     1074.70     1015.37     14.87 o 
  12   6  -2     1712.98     1669.76     13.97 o 
  13   6  -2        5.82        4.29      1.79 o 
  14   6  -2      165.32      172.25      4.98 o 
  15   6  -2      215.72      215.40      5.10 o 
  16   6  -2      178.24      183.75      4.50 o 
  17   6  -2      141.79      157.09      3.84 o 
  18   6  -2      261.35      285.19      5.60 o 
   1   7  -2     1733.34     1735.44     12.56 o 
   2   7  -2      134.94      123.85      2.77 o 
   3   7  -2     1716.84     1641.64     17.40 o 
   4   7  -2      476.60      565.72      6.00 o 
   5   7  -2     1128.96     1167.34     12.62 o 
   6   7  -2      245.92      241.45      3.54 o 
   7   7  -2      250.79      264.79      3.62 o 
   8   7  -2      380.05      356.92      5.30 o 
   9   7  -2      117.47      118.65      2.96 o 
  10   7  -2     1350.47     1269.92     11.63 o 
  11   7  -2       27.64       32.93      2.65 o 
  12   7  -2      171.42      174.61      5.04 o 
  13   7  -2       15.62       18.20      2.33 o 
  14   7  -2       72.36       77.31      3.63 o 
  15   7  -2      402.10      399.20      6.32 o 
  16   7  -2      197.15      206.04      4.87 o 
  17   7  -2      363.15      376.45      5.85 o 
   0   8  -2     2297.87     2125.18     28.26 o 
   1   8  -2       63.95       60.34      1.68 o 
   2   8  -2      136.38      108.13      3.46 o 
   3   8  -2     1108.17     1112.74     15.80 o 
   4   8  -2      743.04      717.65      7.43 o 
   5   8  -2      169.76      175.08      3.21 o 
   6   8  -2      439.65      413.85      5.02 o 
   7   8  -2       65.91       56.25      2.50 o 
   8   8  -2      583.81      585.50      6.52 o 
   9   8  -2      205.64      187.08      4.02 o 
  10   8  -2       25.66       28.56      2.73 o 
  11   8  -2      165.76      179.92      5.25 o 
  12   8  -2      279.40      282.85      9.64 o 
  13   8  -2      340.44      337.18      7.52 o 
  14   8  -2      158.27      151.04      4.23 o 
  15   8  -2        0.09        0.23      1.45 o 
  16   8  -2      643.53      657.79     16.66 o 
   1   9  -2      223.83      208.46      3.61 o 
   2   9  -2     1113.99     1110.24     17.21 o 
   3   9  -2      263.33      262.47      4.35 o 
   4   9  -2       69.56       61.99      2.19 o 
   5   9  -2      316.85      290.42      5.13 o 
   6   9  -2       58.91       58.82      2.67 o 
   7   9  -2      352.39      322.11      6.74 o 
   8   9  -2       60.15       65.78      3.32 o 
   9   9  -2       16.07       16.26      2.08 o 
  10   9  -2      381.22      374.10      7.06 o 
  11   9  -2      424.93      435.24      7.26 o 
  12   9  -2      612.92      624.54      8.33 o 
  13   9  -2      573.70      563.78     17.08 o 
  14   9  -2      147.97      145.09      4.33 o 
  15   9  -2      485.77      481.83     11.86 o 
   0  10  -2     1327.58     1260.54     30.48 o 
   1  10  -2      640.99      577.01      7.00 o 
   2  10  -2       16.08       13.48      1.69 o 
   3  10  -2      120.70      115.20      3.26 o 
   4  10  -2       66.98       60.02      2.97 o 
   5  10  -2      123.93      131.61      4.59 o 
   6  10  -2      560.09      569.07      8.58 o 
   7  10  -2      366.69      369.38      7.09 o 
   8  10  -2      327.27      315.42      6.43 o 
   9  10  -2      733.24      750.61     11.58 o 
  10  10  -2      129.82      132.34      4.36 o 
  11  10  -2      458.42      468.14      8.25 o 
  12  10  -2      484.43      490.95      7.87 o 
  13  10  -2      163.13      176.77      8.60 o 
  14  10  -2       16.57       18.75      2.25 o 
   1  11  -2       68.84       72.18      3.82 o 
   2  11  -2      156.69      157.90      4.53 o 
   3  11  -2      998.52     1002.78     13.51 o 
   4  11  -2      327.35      351.52      6.90 o 
   5  11  -2      220.58      213.29      5.51 o 
   6  11  -2     1116.18     1134.35     11.83 o 
   7  11  -2       48.93       50.12      3.27 o 
   8  11  -2       37.35       41.96      2.99 o 
   9  11  -2       11.53       14.16      2.11 o 
  10  11  -2      267.60      267.06      5.24 o 
  11  11  -2      358.99      368.69      7.64 o 
  12  11  -2      274.61      257.54      6.56 o 
  13  11  -2       13.22       10.97      2.99 o 
   0  12  -2      187.66      204.00     10.78 o 
   1  12  -2      401.23      414.03      8.49 o 
   2  12  -2      732.18      729.37     10.16 o 
   3  12  -2      274.79      288.56      6.14 o 
   4  12  -2       57.47       60.94      3.47 o 
   5  12  -2      377.30      411.72      7.07 o 
   6  12  -2      193.60      208.76      5.10 o 
   7  12  -2       62.55       72.21      3.45 o 
   8  12  -2      171.15      178.13      4.52 o 
   9  12  -2      332.66      370.83      5.94 o 
  10  12  -2      379.81      358.96      5.34 o 
  11  12  -2       97.51       91.58      3.17 o 
   1  13  -2       29.28       33.75      2.93 o 
   2  13  -2      429.59      401.83      7.57 o 
   3  13  -2      137.97      142.95      4.64 o 
   4  13  -2       16.60       15.90      2.07 o 
   5  13  -2       56.21       67.12      3.34 o 
   6  13  -2       81.45       91.26      3.65 o 
   7  13  -2        9.22       10.01      1.87 o 
   8  13  -2      400.18      428.44      5.71 o 
   9  13  -2      113.66      122.39      3.15 o 
   0  14  -2      405.91      380.43     11.09 o 
   1  14  -2      160.41      154.62      5.14 o 
   2  14  -2      348.09      341.24      7.40 o 
   3  14  -2       33.28       31.17      2.50 o 
   4  14  -2       32.71       31.43      2.15 o 
   5  14  -2      506.62      495.78      8.56 o 
   6  14  -2      114.13      114.20      2.94 o 
   2   0  -1      654.97      670.23      7.10 o 
   4   0  -1     2698.89     2731.05     28.65 o 
   6   0  -1     3722.88     3440.01     20.60 o 
   8   0  -1     1464.64     1758.59     38.60 o 
  10   0  -1     2072.29     2065.02     21.80 o 
  12   0  -1     2647.15     2577.86     27.19 o 
  14   0  -1       59.75       59.22      3.43 o 
  16   0  -1      410.21      399.31     30.40 o 
  18   0  -1      162.16      162.77      5.90 o 
   0   1  -1    10965.26    11833.12    132.82 o 
   1   1  -1      313.67      320.02      2.52 o 
   2   1  -1     4889.81     4951.66     37.66 o 
   3   1  -1     1605.62     1650.17     12.78 o 
   4   1  -1     5598.51     5383.70     19.03 o 
   5   1  -1      989.06      979.24      5.08 o 
   6   1  -1     3998.69     3865.41     22.20 o 
   7   1  -1     3385.30     3419.01     18.00 o 
   8   1  -1     2290.63     2439.82     17.61 o 
   9   1  -1      336.91      437.65      4.17 o 
  10   1  -1      662.79      689.69      7.79 o 
  11   1  -1      676.64      658.93      6.39 o 
  12   1  -1      423.56      423.01      4.88 o 
  13   1  -1     1903.71     1872.62     11.85 o 
  14   1  -1      280.87      246.32      4.53 o 
  15   1  -1      851.88      774.71     13.92 o 
  16   1  -1      314.24      279.76      6.57 o 
  17   1  -1      118.08      112.37      9.35 o 
  18   1  -1       12.07        9.04      2.55 o 
  19   1  -1        2.50        5.56      2.16 o 
   1   2  -1     4318.34     4444.10     27.97 o 
   2   2  -1      256.17      244.16      1.74 o 
   3   2  -1     2623.27     2638.19     11.00 o 
   4   2  -1     1640.02     1597.16      6.83 o 
   5   2  -1      799.57      803.26      4.86 o 
   6   2  -1     1040.46     1018.44      3.83 o 
   7   2  -1      454.54      453.36      4.39 o 
   8   2  -1      677.84      711.85      9.51 o 
   9   2  -1      563.28      569.72      4.22 o 
  10   2  -1     2318.29     2252.58     23.91 o 
  11   2  -1       46.25       51.79      1.96 o 
  12   2  -1     1386.78     1323.21     14.15 o 
  13   2  -1     1084.62      975.16      8.14 o 
  14   2  -1      428.68      392.83      6.17 o 
  15   2  -1      817.38      763.23      9.51 o 
  16   2  -1      405.23      381.20      6.81 o 
  17   2  -1      153.86      132.21      4.28 o 
  18   2  -1       24.07       32.00      2.44 o 
  19   2  -1      154.51      173.86      4.48 o 
   1   3  -1     6854.22     6689.34     28.00 o 
   2   3  -1       59.07       55.09      1.05 o 
   3   3  -1     2245.98     2148.92     16.68 o 
   4   3  -1     3850.36     3585.42     18.57 o 
   5   3  -1      159.50      152.77      1.59 o 
   6   3  -1      659.04      634.76      6.91 o 
   7   3  -1      717.55      730.32      5.11 o 
   8   3  -1      423.43      415.83      4.42 o 
   9   3  -1     1441.07     1575.78     17.06 o 
  10   3  -1      150.13      154.22      2.78 o 
  11   3  -1     1043.86     1098.68      8.71 o 
  12   3  -1      159.69      160.68      3.90 o 
  13   3  -1       65.16       65.68      3.45 o 
  14   3  -1      280.83      261.23      6.06 o 
  15   3  -1      104.13       94.25      4.10 o 
  16   3  -1      189.99      198.47      5.28 o 
  17   3  -1      128.28      140.20      4.29 o 
  18   3  -1     1041.08     1106.32     23.05 o 
  19   3  -1        0.64        1.11      1.36 o 
   1   4  -1     2932.49     2761.46     16.78 o 
   2   4  -1     2448.82     2441.63     13.50 o 
   3   4  -1      746.02      747.00      5.84 o 
   4   4  -1       41.01       40.92      1.17 o 
   5   4  -1     2856.06     2999.83     19.74 o 
   6   4  -1       63.81       80.41      1.74 o 
   7   4  -1      153.57      175.43      2.22 o 
   8   4  -1     1018.14     1084.31     12.71 o 
   9   4  -1      210.34      219.02      3.06 o 
  10   4  -1      393.04      391.14      6.65 o 
  11   4  -1      147.84      148.40      3.31 o 
  12   4  -1      323.53      312.44      6.01 o 
  13   4  -1      188.41      178.35      4.92 o 
  14   4  -1       71.49       70.58      3.69 o 
  15   4  -1      647.51      635.43     10.61 o 
  16   4  -1      124.25      133.71      4.41 o 
  17   4  -1      357.50      392.46     12.75 o 
  18   4  -1       13.61       12.81      1.88 o 
  19   4  -1      230.46      223.97      4.41 o 
   0   5  -1     3101.91     3340.18     74.27 o 
   1   5  -1      141.30      124.67      1.65 o 
   2   5  -1      692.22      671.27      4.04 o 
   3   5  -1       90.22       80.81      1.39 o 
   4   5  -1     2866.08     2847.08     17.76 o 
   5   5  -1      197.64      214.87      2.74 o 
   6   5  -1     1391.93     1332.78     16.05 o 
   7   5  -1      925.40      917.84      9.36 o 
   8   5  -1      220.34      232.26      2.90 o 
   9   5  -1      102.03      101.50      2.38 o 
  10   5  -1       19.33       20.84      1.62 o 
  11   5  -1      699.50      667.87      7.23 o 
  12   5  -1      212.07      231.96      4.81 o 
  13   5  -1     1203.14     1227.31     12.32 o 
  14   5  -1      274.81      256.07      5.92 o 
  15   5  -1       64.19       66.02      3.49 o 
  16   5  -1     1019.13      999.02     10.31 o 
  17   5  -1      151.61      149.46      4.09 o 
  18   5  -1      240.15      265.84      8.26 o 
   1   6  -1      552.28      620.73      8.04 o 
   2   6  -1      601.88      606.69      6.16 o 
   3   6  -1     1040.59     1073.76     12.73 o 
   4   6  -1      378.89      376.94      4.30 o 
   5   6  -1     1878.82     1919.53     17.34 o 
   6   6  -1       66.85       57.60      1.74 o 
   7   6  -1     1784.72     1778.36     20.59 o 
   8   6  -1     1182.91     1188.84     10.65 o 
   9   6  -1      195.73      206.47      3.24 o 
  10   6  -1      548.76      536.82      5.14 o 
  11   6  -1      162.74      160.53      3.62 o 
  12   6  -1     1483.95     1397.31     29.44 o 
  13   6  -1      196.12      187.95      5.31 o 
  14   6  -1       74.94       70.81      3.61 o 
  15   6  -1      357.56      352.44      6.36 o 
  16   6  -1      229.92      228.37      5.07 o 
  17   6  -1       72.14       79.07      3.17 o 
  18   6  -1      283.56      289.88      6.48 o 
   0   7  -1     1781.19     1667.17     23.67 o 
   1   7  -1     1652.39     1665.63     19.99 o 
   2   7  -1      475.07      495.45      5.99 o 
   3   7  -1     1247.33     1272.56     14.93 o 
   4   7  -1      744.88      735.89     16.35 o 
   5   7  -1     1311.21     1295.41     15.16 o 
   6   7  -1       16.49       16.87      1.26 o 
   7   7  -1      718.46      726.52      5.90 o 
   8   7  -1      110.96      116.49      2.64 o 
   9   7  -1      557.60      545.37      7.11 o 
  10   7  -1      517.92      507.36      6.22 o 
  11   7  -1     1468.39     1378.48     14.32 o 
  12   7  -1     1054.63     1046.03     13.35 o 
  13   7  -1       23.94       29.68      2.80 o 
  14   7  -1      592.56      575.97      8.10 o 
  15   7  -1      691.15      702.49     11.12 o 
  16   7  -1      167.88      182.43      4.29 o 
  17   7  -1      152.38      165.40      3.73 o 
   1   8  -1      115.05      113.96      2.38 o 
   2   8  -1      536.85      524.90      4.49 o 
   3   8  -1      853.17      855.65     11.01 o 
   4   8  -1     1313.99     1291.30     20.92 o 
   5   8  -1      244.47      262.38      5.74 o 
   6   8  -1      936.66      925.12     13.72 o 
   7   8  -1      150.67      139.05      3.04 o 
   8   8  -1       24.29       22.46      1.74 o 
   9   8  -1      210.40      202.27      3.74 o 
  10   8  -1      517.44      545.93     13.60 o 
  11   8  -1      126.01      116.01      3.92 o 
  12   8  -1     1318.39     1220.41     16.98 o 
  13   8  -1      196.37      201.37      5.15 o 
  14   8  -1      445.32      448.31      6.72 o 
  15   8  -1       15.25       19.19      2.00 o 
  16   8  -1      209.77      219.29      4.19 o 
   0   9  -1       83.13       71.94      3.05 o 
   1   9  -1       32.63       28.11      1.61 o 
   2   9  -1       89.78       86.18      2.32 o 
   3   9  -1      584.72      584.70     13.36 o 
   4   9  -1      106.29      100.17      3.27 o 
   5   9  -1     1101.05     1088.65     10.56 o 
   6   9  -1      133.74      132.86      4.23 o 
   7   9  -1      570.57      529.02      8.72 o 
   8   9  -1       36.18       39.69      3.14 o 
   9   9  -1      300.50      298.93      6.43 o 
  10   9  -1      642.14      630.60      8.87 o 
  11   9  -1     1253.46     1199.89     15.78 o 
  12   9  -1      761.30      729.37      8.71 o 
  13   9  -1      141.70      147.72      5.84 o 
  14   9  -1      358.33      357.32     19.38 o 
  15   9  -1      233.91      239.11      6.10 o 
   1  10  -1      194.80      192.54      3.34 o 
   2  10  -1      471.33      426.36      7.37 o 
   3  10  -1      447.60      407.10      7.96 o 
   4  10  -1      100.48       97.29      4.34 o 
   5  10  -1      564.83      528.86      7.90 o 
   6  10  -1      168.76      173.73      5.24 o 
   7  10  -1      311.12      329.66      6.75 o 
   8  10  -1     1061.85     1065.79     11.53 o 
   9  10  -1        5.41        8.87      2.06 o 
  10  10  -1     1217.01     1274.25     13.99 o 
  11  10  -1      297.17      299.23      6.21 o 
  12  10  -1        6.63        9.05      2.66 o 
  13  10  -1      102.37      105.79      6.98 o 
   0  11  -1     1823.66     1826.44     66.54 o 
   1  11  -1       89.52       88.62      4.01 o 
   2  11  -1      111.99      113.85      4.36 o 
   3  11  -1      576.22      580.21     11.40 o 
   4  11  -1       15.00       17.18      2.39 o 
   5  11  -1      740.72      744.98      9.67 o 
   6  11  -1      600.26      601.88      8.71 o 
   7  11  -1      134.95      137.23      4.71 o 
   8  11  -1      491.37      515.69     13.36 o 
   9  11  -1       50.21       55.55      3.33 o 
  10  11  -1      138.75      149.28      4.32 o 
  11  11  -1       24.36       29.78      2.40 o 
  12  11  -1       55.02       58.97      3.78 o 
  13  11  -1       48.38       43.02      3.17 o 
   1  12  -1      208.08      198.17      5.72 o 
   2  12  -1       24.90       32.40      2.82 o 
   3  12  -1      599.44      574.85      8.25 o 
   4  12  -1       34.39       36.69      2.95 o 
   5  12  -1      260.22      276.53      5.99 o 
   6  12  -1       30.86       31.89      2.70 o 
   7  12  -1      116.00      127.05      4.29 o 
   8  12  -1        6.95        7.26      1.83 o 
   9  12  -1       52.99       53.37      3.05 o 
  10  12  -1      174.63      185.54      4.23 o 
  11  12  -1      142.46      152.08      3.53 o 
   1  13  -1      568.82      553.58      8.35 o 
   2  13  -1     1041.42     1048.99     17.37 o 
   3  13  -1       30.68       29.28      2.48 o 
   4  13  -1       60.61       65.20      3.32 o 
   5  13  -1       49.41       48.55      3.06 o 
   6  13  -1       68.73       70.64      3.25 o 
   7  13  -1      284.46      292.31      5.34 o 
   8  13  -1       37.70       39.83      2.46 o 
   9  13  -1      190.36      192.57      4.14 o 
   1  14  -1       77.70       73.02      5.86 o 
   2  14  -1      138.24      134.42      3.63 o 
   3  14  -1      255.76      271.54      7.36 o 
   4  14  -1      116.23      121.22      3.42 o 
   5  14  -1      506.54      515.83      7.45 o 
   6  14  -1      118.66      119.12      3.14 o 
   7  14  -1       13.66       11.48      1.37 o 
   2   0   0        4.16        8.04      0.61 o 
   4   0   0    19562.01    18702.26     57.84 o 
   6   0   0       71.76       88.68      1.16 o 
   8   0   0      326.69      358.18      6.36 o 
  10   0   0      971.16     1005.84     17.77 o 
  12   0   0      330.43      339.66      5.67 o 
  14   0   0      866.99      792.02     10.36 o 
  16   0   0       75.03       83.50      5.42 o 
  18   0   0     1619.18     1775.41     25.79 o 
   1   1   0     1794.21     1726.11     91.32 o 
   2   1   0      873.38      882.52      7.67 o 
   3   1   0     6193.78     6047.51     21.20 o 
   4   1   0     8766.46     8644.95     27.07 o 
   5   1   0     1658.60     1689.31      6.47 o 
   6   1   0      417.03      409.72      2.37 o 
   7   1   0     1934.16     1969.80     17.77 o 
   8   1   0      544.89      698.58      6.01 o 
   9   1   0        1.57        2.20      0.77 o 
  10   1   0      312.53      282.88      4.12 o 
  11   1   0       14.42       25.17      1.50 o 
  12   1   0     1240.88     1215.62     13.67 o 
  13   1   0      840.14      817.27     12.22 o 
  14   1   0        7.77        6.89      1.45 o 
  15   1   0      779.25      716.53      9.11 o 
  16   1   0      349.97      330.13      6.44 o 
  17   1   0        4.75        3.80      1.79 o 
  18   1   0       82.12       79.99      3.30 o 
  19   1   0      268.84      257.19      7.87 o 
   0   2   0      922.32      728.16    135.67 o 
   1   2   0        5.92        5.92      0.42 o 
   2   2   0     2526.68     2503.07     20.65 o 
   3   2   0     1193.55     1211.41      5.38 o 
   4   2   0     8867.00     8515.02     44.86 o 
   5   2   0      803.71      851.67      2.60 o 
   6   2   0     2925.82     2845.27     16.66 o 
   7   2   0     2367.26     2273.36     22.31 o 
   8   2   0       13.10       13.26      1.06 o 
   9   2   0     1832.96     2072.45     25.55 o 
  10   2   0        5.82        7.49      0.98 o 
  11   2   0        1.79        2.39      1.11 o 
  12   2   0        2.51        5.18      1.23 o 
  13   2   0     1138.92     1122.85     13.51 o 
  14   2   0      786.54      726.79      9.12 o 
  15   2   0      499.84      481.11      7.78 o 
  16   2   0     1560.13     1398.63     12.44 o 
  17   2   0        7.73        5.11      2.15 o 
  18   2   0       17.13       23.06      2.63 o 
  19   2   0        2.53        2.97      1.72 o 
   1   3   0     7866.26     7434.99    166.55 o 
   2   3   0      233.47      215.27      3.49 o 
   3   3   0     2158.35     2186.50     14.10 o 
   4   3   0     1607.03     1430.25      8.29 o 
   5   3   0      645.50      598.24      5.94 o 
   6   3   0      792.84      704.46      7.49 o 
   7   3   0      175.02      204.11      2.72 o 
   8   3   0      446.20      429.48      4.52 o 
   9   3   0       26.49       38.87      1.44 o 
  10   3   0     1127.50     1081.04      9.80 o 
  11   3   0      623.42      656.09      6.08 o 
  12   3   0     1953.51     1807.85     26.28 o 
  13   3   0      103.50       81.97      3.18 o 
  14   3   0       48.11       54.59      3.45 o 
  15   3   0        1.37        0.81      1.78 o 
  16   3   0        5.47        5.64      2.03 o 
  17   3   0       16.99       15.49      2.19 o 
  18   3   0      352.50      381.72      6.02 o 
  19   3   0       22.16       15.07      2.06 o 
   0   4   0     2172.20     1617.70    111.32 o 
   1   4   0      882.15      714.47     22.99 o 
   2   4   0      549.54      566.33      5.45 o 
   3   4   0      728.70      693.68      6.21 o 
   4   4   0      128.07      132.03      3.81 o 
   5   4   0     1018.70      928.26     14.30 o 
   6   4   0      111.76       95.99      1.79 o 
   7   4   0     1158.81     1178.96     17.95 o 
   8   4   0      527.28      538.13      6.61 o 
   9   4   0      228.34      204.72      3.00 o 
  10   4   0      913.43      929.86      9.93 o 
  11   4   0     3159.27     3041.11     24.08 o 
  12   4   0       31.07       32.07      2.56 o 
  13   4   0      503.72      457.37      7.14 o 
  14   4   0      147.03      142.80      4.69 o 
  15   4   0     1023.41     1001.87     14.48 o 
  16   4   0       33.89       36.69      2.83 o 
  17   4   0       33.83       38.40      2.69 o 
  18   4   0       38.09       35.38      2.40 o 
  19   4   0        1.78        2.03      1.24 o 
   1   5   0      130.98      121.68      1.47 o 
   2   5   0      304.61      322.11      3.79 o 
   3   5   0      135.22      150.22      2.48 o 
   4   5   0      850.80      872.50     10.56 o 
   5   5   0      714.16      713.03      7.87 o 
   6   5   0     1440.15     1402.98     13.04 o 
   7   5   0      358.78      429.33      3.80 o 
   8   5   0      395.81      415.76      4.90 o 
   9   5   0       44.36       47.83      1.87 o 
  10   5   0      878.78      890.43     10.07 o 
  11   5   0        4.26        2.12      1.28 o 
  12   5   0     2236.35     2061.44     12.96 o 
  13   5   0      730.12      677.86      9.17 o 
  14   5   0        9.32        8.55      2.03 o 
  15   5   0      654.34      619.20      8.54 o 
  16   5   0      270.36      260.91      5.60 o 
  17   5   0       75.21       74.86      3.20 o 
  18   5   0      141.50      152.71      3.70 o 
   0   6   0      897.82      808.52      6.74 o 
   1   6   0     1409.46     1358.97     12.81 o 
   2   6   0        7.47       16.76      0.84 o 
   3   6   0       30.18       32.63      1.11 o 
   4   6   0        2.93        7.76      0.77 o 
   5   6   0      229.19      205.41      2.25 o 
   6   6   0      673.11      612.96      5.02 o 
   7   6   0     1312.58     1224.66     11.19 o 
   8   6   0      308.89      337.00      4.04 o 
   9   6   0      613.37      594.89      8.36 o 
  10   6   0      606.10      616.20      6.61 o 
  11   6   0     1055.45      992.75     10.42 o 
  12   6   0       49.58       46.28      2.77 o 
  13   6   0       17.43       20.48      2.47 o 
  14   6   0      847.65      780.07     10.90 o 
  15   6   0      157.25      137.64      4.39 o 
  16   6   0       14.63       15.49      2.05 o 
  17   6   0       19.96       21.76      2.02 o 
  18   6   0      202.59      217.96      4.03 o 
   1   7   0     3091.14     3091.39     17.07 o 
   2   7   0       19.91       28.45      2.21 o 
   3   7   0      175.82      212.12      2.69 o 
   4   7   0      460.53      476.68      4.83 o 
   5   7   0     1756.17     1869.21     17.17 o 
   6   7   0      235.52      254.97      3.94 o 
   7   7   0      782.45      750.05      9.79 o 
   8   7   0     1740.53     1587.77     13.55 o 
   9   7   0        8.08        6.63      1.21 o 
  10   7   0     1183.18     1113.38     10.23 o 
  11   7   0      467.06      408.42      5.57 o 
  12   7   0      278.29      263.46      6.47 o 
  13   7   0        5.88        6.03      1.86 o 
  14   7   0      214.03      210.60      6.29 o 
  15   7   0      232.48      221.81      5.07 o 
  16   7   0        9.67       14.15      1.94 o 
  17   7   0      486.23      520.36      6.24 o 
   0   8   0     1820.81     1759.22     11.38 o 
   1   8   0      572.21      539.47      5.91 o 
   2   8   0      336.85      319.64      3.70 o 
   3   8   0      141.95      145.27      2.85 o 
   4   8   0      693.11      742.24      5.87 o 
   5   8   0     1922.62     2038.21     11.61 o 
   6   8   0      823.04      772.96      6.80 o 
   7   8   0      224.22      227.95      4.11 o 
   8   8   0      261.51      239.84      4.24 o 
   9   8   0       11.83       13.16      1.54 o 
  10   8   0       12.53       15.78      2.27 o 
  11   8   0     1008.76      947.97     16.23 o 
  12   8   0      233.13      232.39      6.57 o 
  13   8   0       25.27       22.30      2.43 o 
  14   8   0      126.81      123.41      5.48 o 
  15   8   0      140.17      140.10      4.74 o 
  16   8   0      476.72      463.06      6.79 o 
  17   8   0       11.59       20.56      3.86 o 
   1   9   0        4.69        9.94      1.21 o 
   2   9   0        5.92        4.17      1.07 o 
   3   9   0     1870.39     1832.46     19.90 o 
   4   9   0      181.19      194.37      4.13 o 
   5   9   0     1046.71     1015.80     11.01 o 
   6   9   0        4.66        5.97      1.68 o 
   7   9   0     1094.99      972.70     10.31 o 
   8   9   0      405.10      372.65      6.60 o 
   9   9   0        0.17        1.65      1.74 o 
  10   9   0      187.57      198.81      5.45 o 
  11   9   0       39.36       39.50      3.03 o 
  12   9   0       71.84       74.12      3.56 o 
  13   9   0        1.96        0.92      1.90 o 
  14   9   0      464.60      472.52     10.05 o 
  15   9   0      540.16      556.83      9.42 o 
  16   9   0      261.50      254.07      8.35 o 
   0  10   0      837.55      798.20     14.48 o 
   1  10   0       25.40       22.08      1.56 o 
   2  10   0      699.86      639.96      6.65 o 
   3  10   0     1020.72     1011.18      9.24 o 
   4  10   0      631.56      550.37      7.77 o 
   5  10   0      104.73      104.97      3.82 o 
   6  10   0       21.24       21.62      2.54 o 
   7  10   0      479.57      487.26      7.86 o 
   8  10   0       45.78       51.82      3.38 o 
   9  10   0      291.29      293.46      6.18 o 
  10  10   0        0.64        1.84      1.69 o 
  11  10   0       30.24       35.98      2.79 o 
  12  10   0      735.49      772.67     20.39 o 
  13  10   0        1.17        1.57      2.07 o 
  14  10   0      531.32      507.88      8.54 o 
   1  11   0       85.97       86.03      3.92 o 
   2  11   0        2.24        1.97      1.71 o 
   3  11   0       84.72       96.08      4.08 o 
   4  11   0      392.44      424.32      7.48 o 
   5  11   0       90.16       92.85      4.09 o 
   6  11   0      271.28      292.35     10.59 o 
   7  11   0      107.43      124.02      4.51 o 
   8  11   0        1.17       -0.38      1.73 o 
   9  11   0       19.99       18.76      2.39 o 
  10  11   0      396.79      427.61      6.96 o 
  11  11   0        4.69        5.17      1.82 o 
  12  11   0      383.90      395.94     12.34 o 
  13  11   0      231.43      228.85      5.64 o 
   0  12   0      139.62      151.23      6.56 o 
   1  12   0       16.57       12.93      2.09 o 
   2  12   0        0.41        1.74      1.63 o 
   3  12   0       43.99       38.25      2.99 o 
   4  12   0       49.82       54.15      3.38 o 
   5  12   0     1160.17     1238.67     13.09 o 
   6  12   0       12.81       13.39      2.22 o 
   7  12   0      454.84      485.99      7.67 o 
   8  12   0      397.16      430.32      6.85 o 
   9  12   0       14.01       15.63      2.01 o 
  10  12   0       31.78       29.39      2.31 o 
  11  12   0      172.15      185.50      4.46 o 
  12  12   0     1365.21     1365.32     17.45 o 
   1  13   0      230.91      227.17      7.49 o 
   2  13   0        4.37        6.87      2.00 o 
   3  13   0      128.34      140.60      4.26 o 
   4  13   0      101.75      109.07      3.86 o 
   5  13   0      284.49      300.65      6.12 o 
   6  13   0       16.77       17.75      2.02 o 
   7  13   0       67.77       78.80      3.23 o 
   8  13   0      797.87      831.45      9.48 o 
   9  13   0       11.72       10.30      1.54 o 
  10  13   0      804.11      830.01     13.71 o 
   0  14   0      443.59      458.90     12.71 o 
   1  14   0        2.92        3.60      2.25 o 
   2  14   0        1.42        4.44      2.20 o 
   3  14   0      844.88      786.39     13.27 o 
   4  14   0      428.10      423.11      5.77 o 
   5  14   0       77.08       86.41      2.97 o 
   6  14   0      267.19      249.50      4.25 o 
   7  14   0      225.60      240.51      3.93 o 
   2   0   1      719.30      719.27      5.46 o 
   4   0   1     2476.20     2552.42     13.43 o 
   6   0   1     3637.09     3299.21     29.70 o 
   8   0   1     1199.50     1600.05     20.01 o 
  10   0   1     1986.45     1994.44     27.31 o 
  12   0   1     2832.82     2672.04     52.70 o 
  14   0   1       68.29       67.95      5.02 o 
  16   0   1      402.72      378.02      9.69 o 
  18   0   1      162.24      157.12      8.29 o 
   0   1   1    11227.36    11957.68    143.74 o 
   1   1   1      326.98      326.16      2.91 o 
   2   1   1     5056.01     4999.47     25.66 o 
   3   1   1     1617.27     1643.16      8.75 o 
   4   1   1     5681.42     5452.14     23.44 o 
   5   1   1      975.51      978.16      4.08 o 
   6   1   1     3911.68     3829.60     20.33 o 
   7   1   1     3253.00     3366.52     27.96 o 
   8   1   1     2245.09     2393.25     21.30 o 
   9   1   1      348.28      454.55      4.30 o 
  10   1   1      659.70      682.11      9.11 o 
  11   1   1      656.04      642.73      9.81 o 
  12   1   1      417.47      422.74      4.97 o 
  13   1   1     1828.32     1752.46     17.36 o 
  14   1   1      261.44      240.48      5.59 o 
  15   1   1      844.92      784.58     19.69 o 
  16   1   1      293.78      272.41      6.04 o 
  17   1   1      144.07      127.41      5.95 o 
  18   1   1       18.35       19.95      2.64 o 
  19   1   1        3.21        4.59      1.86 o 
   1   2   1     4630.97     4640.69     28.14 o 
   2   2   1      280.03      268.72      2.29 o 
   3   2   1     2649.24     2652.37     10.34 o 
   4   2   1     1783.40     1642.94      7.08 o 
   5   2   1      759.72      774.58      3.51 o 
   6   2   1     1113.60     1046.68      9.79 o 
   7   2   1      462.56      462.04      6.66 o 
   8   2   1      756.22      796.68      9.57 o 
   9   2   1      580.34      596.04      7.06 o 
  10   2   1     2142.71     2135.50     13.02 o 
  11   2   1       40.65       45.56      2.21 o 
  12   2   1     1396.27     1324.43     28.24 o 
  13   2   1     1110.13      974.59     12.68 o 
  14   2   1      510.37      456.76      7.24 o 
  15   2   1      792.57      729.64      9.36 o 
  16   2   1      367.99      349.20      7.30 o 
  17   2   1      150.15      126.76      4.22 o 
  18   2   1       26.19       34.54      2.96 o 
  19   2   1      172.15      183.06      6.43 o 
   1   3   1     6836.72     6692.18     22.78 o 
   2   3   1       87.33       88.13      1.13 o 
   3   3   1     2181.12     2147.24     12.89 o 
   4   3   1     3712.91     3532.65     11.53 o 
   5   3   1      146.65      136.18      1.62 o 
   6   3   1      749.91      700.33      7.75 o 
   7   3   1      746.30      742.17      6.07 o 
   8   3   1      449.94      439.65      4.17 o 
   9   3   1     1551.08     1674.54     13.78 o 
  10   3   1      147.93      150.63      2.67 o 
  11   3   1     1085.24     1109.49      6.86 o 
  12   3   1      152.84      147.20      3.40 o 
  13   3   1       67.16       65.35      2.70 o 
  14   3   1      340.56      300.05      5.44 o 
  15   3   1      106.42       99.51      3.64 o 
  16   3   1      204.34      215.32      7.31 o 
  17   3   1      116.86      137.88      5.08 o 
  18   3   1     1005.53     1079.84     20.97 o 
  19   3   1        0.50       -0.05      1.41 o 
   1   4   1     2900.93     2762.48     13.37 o 
   2   4   1     2448.07     2441.92     13.81 o 
   3   4   1      576.46      616.24      4.60 o 
   4   4   1       39.93       39.16      1.37 o 
   5   4   1     2794.36     2882.24     26.09 o 
   6   4   1       63.67       80.30      1.72 o 
   7   4   1      136.90      151.73      2.20 o 
   8   4   1     1023.15     1089.55     10.55 o 
   9   4   1      196.23      203.68      2.91 o 
  10   4   1      396.92      393.59      5.15 o 
  11   4   1      153.46      159.51      3.16 o 
  12   4   1      325.94      305.30      4.72 o 
  13   4   1      190.46      186.88      4.96 o 
  14   4   1       70.06       69.41      4.03 o 
  15   4   1      673.50      649.42     24.12 o 
  16   4   1      127.55      134.61      4.39 o 
  17   4   1      371.27      377.79      6.14 o 
  18   4   1       14.37       11.48      2.00 o 
  19   4   1      213.01      204.73      7.60 o 
   0   5   1     2792.48     3062.99     24.26 o 
   1   5   1      146.43      132.57      1.93 o 
   2   5   1      522.54      533.77      5.44 o 
   3   5   1       86.35       76.97      1.36 o 
   4   5   1     2915.06     2926.94     21.19 o 
   5   5   1      181.05      201.65      2.27 o 
   6   5   1     1460.71     1420.28     17.94 o 
   7   5   1      957.06      937.58      9.24 o 
   8   5   1      196.60      210.94      4.28 o 
   9   5   1       84.61       88.86      2.44 o 
  10   5   1       20.94       22.22      1.77 o 
  11   5   1      673.58      639.47      6.51 o 
  12   5   1      218.26      228.43      4.57 o 
  13   5   1     1262.82     1172.33     21.76 o 
  14   5   1      327.72      291.60      6.13 o 
  15   5   1       68.48       72.64      3.74 o 
  16   5   1     1021.55      970.39     10.06 o 
  17   5   1      143.53      129.33      3.72 o 
  18   5   1      223.04      243.35      5.13 o 
   1   6   1      608.43      694.50      4.54 o 
   2   6   1      626.46      635.99      6.08 o 
   3   6   1     1023.52     1098.98      8.52 o 
   4   6   1      348.66      357.09      3.16 o 
   5   6   1     1887.03     1956.55     19.50 o 
   6   6   1       91.37       82.16      2.04 o 
   7   6   1     1751.10     1751.34     19.17 o 
   8   6   1     1145.19     1142.69     11.67 o 
   9   6   1      207.67      214.98      3.53 o 
  10   6   1      582.39      553.36      8.13 o 
  11   6   1      158.48      158.04      3.63 o 
  12   6   1     1523.41     1328.72     47.70 o 
  13   6   1      186.44      166.11      7.73 o 
  14   6   1       80.57       71.83      5.13 o 
  15   6   1      309.31      318.77      6.32 o 
  16   6   1      248.53      244.04      5.10 o 
  17   6   1      100.30      104.23      3.28 o 
  18   6   1      282.92      293.52      7.03 o 
   0   7   1     1697.96     1630.99     11.78 o 
   1   7   1     1689.26     1726.57     30.08 o 
   2   7   1      544.30      573.57      5.12 o 
   3   7   1     1262.97     1321.68      8.44 o 
   4   7   1      782.88      796.16      5.31 o 
   5   7   1     1185.02     1215.14     10.40 o 
   6   7   1        9.89        8.33      1.36 o 
   7   7   1      707.01      717.00      6.73 o 
   8   7   1      120.48      125.28      2.89 o 
   9   7   1      648.43      605.82     10.35 o 
  10   7   1      520.39      528.56      6.89 o 
  11   7   1     1575.53     1506.72     21.46 o 
  12   7   1     1041.60     1057.71     16.89 o 
  13   7   1       14.90       21.87      2.49 o 
  14   7   1      581.06      560.04      8.01 o 
  15   7   1      633.70      671.74      9.68 o 
  16   7   1      154.46      165.53      4.81 o 
  17   7   1      160.89      165.02      4.21 o 
   1   8   1      107.21      104.88      2.28 o 
   2   8   1      503.71      517.91      5.31 o 
   3   8   1      856.24      892.76      7.85 o 
   4   8   1     1361.29     1346.31      9.27 o 
   5   8   1      246.26      270.95      3.58 o 
   6   8   1      986.08      943.47      7.60 o 
   7   8   1      152.92      147.48      3.52 o 
   8   8   1       43.74       40.66      2.33 o 
   9   8   1      212.95      198.63      4.49 o 
  10   8   1      571.77      582.17      8.45 o 
  11   8   1      127.36      119.91      4.35 o 
  12   8   1     1239.08     1232.02     13.14 o 
  13   8   1      198.85      209.86      5.26 o 
  14   8   1      360.83      392.94      8.12 o 
  15   8   1       15.89       17.39      2.43 o 
  16   8   1      194.62      211.30      6.52 o 
   0   9   1       67.80       59.13      2.91 o 
   1   9   1       28.11       23.04      1.73 o 
   2   9   1       76.86       76.73      2.62 o 
   3   9   1      651.75      628.97      6.30 o 
   4   9   1      114.10      104.70      2.95 o 
   5   9   1     1150.49     1095.24      7.67 o 
   6   9   1      138.90      132.84      3.36 o 
   7   9   1      583.26      514.69      7.23 o 
   8   9   1       37.72       37.99      3.32 o 
   9   9   1      261.25      265.64      6.12 o 
  10   9   1      637.56      635.88      8.80 o 
  11   9   1     1104.47     1153.22     11.73 o 
  12   9   1      756.84      740.95      8.99 o 
  13   9   1      162.08      175.36      4.64 o 
  14   9   1      354.74      356.48     11.71 o 
  15   9   1      233.86      239.05      8.18 o 
   1  10   1      156.52      158.29      3.60 o 
   2  10   1      446.58      410.22      6.23 o 
   3  10   1      499.98      435.13      5.50 o 
   4  10   1       87.66       79.89      2.80 o 
   5  10   1      576.16      536.12      7.73 o 
   6  10   1      195.22      202.59      7.97 o 
   7  10   1      333.30      347.00      6.90 o 
   8  10   1     1052.02     1013.00     11.04 o 
   9  10   1        4.62        7.49      2.01 o 
  10  10   1     1194.08     1240.08     17.89 o 
  11  10   1      292.60      301.72      6.85 o 
  12  10   1        1.16        1.72      1.59 o 
  13  10   1       88.09       95.45      3.36 o 
  14  10   1      185.46      185.56      3.90 o 
   0  11   1     1908.27     1834.77     29.72 o 
   1  11   1       91.51       87.41      3.95 o 
   2  11   1      144.25      142.28      4.56 o 
   3  11   1      576.60      578.58     13.36 o 
   4  11   1       34.81       36.45      3.04 o 
   5  11   1      714.91      718.72     11.12 o 
   6  11   1      579.63      590.70     15.70 o 
   7  11   1      140.08      142.57      6.73 o 
   8  11   1      472.44      486.95      7.78 o 
   9  11   1       56.85       58.12      3.32 o 
  10  11   1      138.14      144.33      4.96 o 
  11  11   1       32.89       36.16      2.80 o 
  12  11   1       44.40       47.36      2.98 o 
  13  11   1       58.59       58.21      2.80 o 
   1  12   1      211.86      208.73      5.37 o 
   2  12   1       23.44       28.76      2.79 o 
   3  12   1      545.01      543.87     10.88 o 
   4  12   1       37.68       35.92      2.82 o 
   5  12   1      250.66      260.04      5.74 o 
   6  12   1       31.92       31.52      2.64 o 
   7  12   1      134.51      135.24      4.23 o 
   8  12   1        7.56        8.46      1.75 o 
   9  12   1       47.69       45.42      2.66 o 
  10  12   1      179.58      187.29      4.94 o 
  11  12   1      151.07      162.89      5.06 o 
   0  13   1      360.00      389.98      9.53 o 
   1  13   1      575.05      586.92      8.94 o 
   2  13   1      986.43     1024.43     10.20 o 
   3  13   1       31.45       32.12      3.83 o 
   4  13   1       72.91       76.47      3.85 o 
   5  13   1       54.14       53.24      2.91 o 
   6  13   1       68.07       71.16      3.13 o 
   7  13   1      291.00      285.64      5.12 o 
   8  13   1       44.25       45.84      2.43 o 
   9  13   1      187.39      186.93      3.81 o 
   1  14   1       77.28       79.76      3.11 o 
   2  14   1      142.03      144.04      4.43 o 
   3  14   1      275.89      294.81      7.36 o 
   4  14   1      114.25      119.49      4.98 o 
   5  14   1      489.84      469.27     17.36 o 
   6  14   1      130.93      129.11      3.20 o 
   7  14   1       18.86       15.20      3.12 o 
   2   0   2     1958.36     2051.17     20.47 o 
   4   0   2      814.33      840.58     13.15 o 
   6   0   2     4409.47     4301.12     68.27 o 
   8   0   2     3715.69     3831.75     54.01 o 
  10   0   2      664.27      722.83     28.58 o 
  12   0   2      644.38      608.19     10.79 o 
  14   0   2      972.36      842.35     19.56 o 
  16   0   2     1330.44     1278.81     17.17 o 
  18   0   2     1314.54     1324.63     24.11 o 
   1   1   2     9946.06    10175.73     65.76 o 
   2   1   2       93.71       91.89      1.06 o 
   3   1   2     2987.37     3183.76     18.14 o 
   4   1   2     1758.44     1756.90      9.83 o 
   5   1   2     1313.13     1323.05      7.15 o 
   6   1   2     1643.64     1550.11     11.55 o 
   7   1   2      231.74      250.44      2.56 o 
   8   1   2      136.09      169.75      2.67 o 
   9   1   2      145.67      161.19      2.98 o 
  10   1   2     1697.86     1849.60     16.06 o 
  11   1   2      141.70      145.53      3.20 o 
  12   1   2      134.02      142.15      4.33 o 
  13   1   2      486.35      440.25      9.47 o 
  14   1   2      567.91      527.85      9.18 o 
  15   1   2      973.38      877.76     10.19 o 
  16   1   2      149.01      145.80      4.64 o 
  17   1   2       39.92       44.03      2.89 o 
  18   1   2       35.21       43.09      2.78 o 
  19   1   2      313.26      339.53      9.83 o 
   0   2   2    11363.55    11162.04     68.45 o 
   1   2   2     2146.91     2235.29     12.62 o 
   2   2   2     2437.59     2333.77     16.37 o 
   3   2   2      208.34      235.49      2.20 o 
   4   2   2     3443.53     3473.39     19.71 o 
   5   2   2      602.43      595.23      6.00 o 
   6   2   2     2578.41     2541.72     54.70 o 
   7   2   2     2308.42     2504.07     18.66 o 
   8   2   2      974.31     1051.05      8.66 o 
   9   2   2      557.64      548.62      4.62 o 
  10   2   2      218.34      223.72      3.42 o 
  11   2   2     1402.14     1360.54     19.93 o 
  12   2   2      273.92      253.97      4.67 o 
  13   2   2     1653.48     1550.70     12.79 o 
  14   2   2       81.34       85.18      3.87 o 
  15   2   2      123.95      115.85      4.42 o 
  16   2   2       84.65       85.90      3.94 o 
  17   2   2       13.94       16.54      2.28 o 
  18   2   2      112.74      130.06      4.29 o 
  19   2   2        8.29        5.84      1.70 o 
   1   3   2     3709.16     3669.28     21.76 o 
   2   3   2      500.89      518.84      3.75 o 
   3   3   2     1965.81     1859.55     11.86 o 
   4   3   2      447.96      493.82      3.59 o 
   5   3   2     2752.96     2787.53     34.78 o 
   6   3   2     1659.12     1569.27     15.84 o 
   7   3   2     2236.12     2493.24     11.13 o 
   8   3   2     1251.07     1466.66     23.46 o 
   9   3   2      887.78      934.57      8.79 o 
  10   3   2     1427.76     1454.75     16.07 o 
  11   3   2      220.81      233.39      4.08 o 
  12   3   2     3062.14     2778.85     31.33 o 
  13   3   2      151.11      145.37      3.57 o 
  14   3   2      120.22      118.15      4.37 o 
  15   3   2       11.07        7.85      2.12 o 
  16   3   2      201.75      201.47      5.20 o 
  17   3   2      257.69      257.36      8.07 o 
  18   3   2       97.80       93.10      3.69 o 
  19   3   2       16.53       18.23      2.03 o 
   0   4   2    18209.56    17993.18    143.62 o 
   1   4   2     8371.38     8340.21     31.94 o 
   2   4   2     1995.10     1972.43     11.41 o 
   3   4   2     2439.04     2450.12     17.20 o 
   4   4   2      275.34      271.63      2.51 o 
   5   4   2     1761.21     1813.41     13.22 o 
   6   4   2     1394.20     1495.30     10.78 o 
   7   4   2     1789.97     1716.00     11.06 o 
   8   4   2     1322.44     1417.23     12.67 o 
   9   4   2      766.38      807.25      8.69 o 
  10   4   2     1035.61     1058.11     11.87 o 
  11   4   2     1119.94     1039.06      7.43 o 
  12   4   2      277.06      258.94      5.47 o 
  13   4   2       75.51       74.35      4.89 o 
  14   4   2      169.59      153.96      4.29 o 
  15   4   2     1522.40     1418.13     12.61 o 
  16   4   2       55.20       62.49      3.45 o 
  17   4   2      469.71      460.33      6.68 o 
  18   4   2       35.99       37.14      2.59 o 
  19   4   2       21.38       18.94      3.12 o 
   1   5   2     1490.53     1561.32     14.46 o 
   2   5   2      587.87      605.81      6.54 o 
   3   5   2      306.95      323.57      3.22 o 
   4   5   2     3293.78     3485.82     31.45 o 
   5   5   2     1934.52     2060.86     25.78 o 
   6   5   2      370.80      346.83      4.05 o 
   7   5   2      603.93      606.54      6.89 o 
   8   5   2      873.28      874.00     14.71 o 
   9   5   2      475.43      472.98      5.32 o 
  10   5   2      337.70      330.33      6.22 o 
  11   5   2      306.80      281.54      4.63 o 
  12   5   2      946.14      872.55     13.62 o 
  13   5   2      823.58      792.10     16.62 o 
  14   5   2      195.25      178.64      5.00 o 
  15   5   2      101.70      108.33      3.65 o 
  16   5   2      174.29      177.40      4.63 o 
  17   5   2       60.77       58.53      2.80 o 
  18   5   2       50.26       50.79      3.04 o 
   0   6   2     9454.42    10082.78    109.69 o 
   1   6   2      658.76      630.85      6.33 o 
   2   6   2     1869.04     1943.01     12.29 o 
   3   6   2      562.63      581.91      5.73 o 
   4   6   2      205.12      251.12      3.08 o 
   5   6   2      691.36      718.20      5.47 o 
   6   6   2       90.52      101.98      2.67 o 
   7   6   2      439.45      458.69      5.03 o 
   8   6   2       57.47       58.74      2.63 o 
   9   6   2      707.55      681.85      7.24 o 
  10   6   2      258.10      249.67      4.76 o 
  11   6   2      996.92      934.60     12.25 o 
  12   6   2     1702.74     1694.45     14.26 o 
  13   6   2       11.10       10.68      1.92 o 
  14   6   2      189.98      189.78      5.07 o 
  15   6   2      207.68      201.51      5.01 o 
  16   6   2      198.36      203.20      5.72 o 
  17   6   2      128.84      145.31      4.34 o 
   1   7   2     1486.98     1560.40     20.29 o 
   2   7   2      145.99      134.08      2.63 o 
   3   7   2     1796.23     1721.30     15.92 o 
   4   7   2      508.00      589.81      4.83 o 
   5   7   2     1170.94     1212.96      9.60 o 
   6   7   2      251.71      247.79      3.98 o 
   7   7   2      292.02      307.07      4.50 o 
   8   7   2      361.72      344.04      6.05 o 
   9   7   2      110.31      107.62      3.90 o 
  10   7   2     1324.33     1254.46     19.42 o 
  11   7   2       25.01       26.37      2.65 o 
  12   7   2      152.44      166.14      5.01 o 
  13   7   2        7.57       10.31      2.16 o 
  14   7   2       89.60       93.50      4.42 o 
  15   7   2      420.90      414.81      7.51 o 
  16   7   2      209.26      231.30      7.42 o 
  17   7   2      354.06      366.97      9.59 o 
   0   8   2     2275.00     2169.28     15.08 o 
   1   8   2       64.49       63.07      2.34 o 
   2   8   2       83.92       66.20      2.42 o 
   3   8   2     1103.95     1114.16      7.92 o 
   4   8   2      790.89      750.67      5.73 o 
   5   8   2      165.97      173.27      3.06 o 
   6   8   2      491.06      460.35      6.61 o 
   7   8   2       63.12       53.40      2.45 o 
   8   8   2      550.97      555.02      7.84 o 
   9   8   2      211.55      186.23      4.96 o 
  10   8   2       25.60       28.44      2.75 o 
  11   8   2      169.68      176.95      5.05 o 
  12   8   2      248.24      258.11      5.87 o 
  13   8   2      329.93      335.16      6.35 o 
  14   8   2      150.79      147.66      4.40 o 
  15   8   2        0.08       -0.22      1.74 o 
  16   8   2      665.02      682.93     14.08 o 
   1   9   2      285.12      268.01      4.72 o 
   2   9   2     1128.17     1131.55     12.96 o 
   3   9   2      251.01      254.41      4.28 o 
   4   9   2       63.10       56.24      2.43 o 
   5   9   2      287.62      265.79      4.87 o 
   6   9   2       63.73       64.64      2.88 o 
   7   9   2      363.01      324.82      5.50 o 
   8   9   2       52.98       57.72      3.60 o 
   9   9   2       18.81       23.09      2.52 o 
  10   9   2      374.82      384.00      7.06 o 
  11   9   2      434.43      452.68      7.39 o 
  12   9   2      625.50      632.55      9.20 o 
  13   9   2      554.51      559.88      7.59 o 
  14   9   2      150.21      154.22      4.01 o 
  15   9   2      418.24      442.30      8.95 o 
   0  10   2     1243.47     1197.02     16.21 o 
   1  10   2      659.35      615.82      8.35 o 
   2  10   2       26.34       24.49      2.43 o 
   3  10   2      134.73      128.20      3.68 o 
   4  10   2       95.06       84.33      3.14 o 
   5  10   2       98.93      107.09      3.93 o 
   6  10   2      548.87      551.70      8.44 o 
   7  10   2      363.85      350.69      6.07 o 
   8  10   2      331.78      304.58      6.23 o 
   9  10   2      774.61      765.37      9.37 o 
  10  10   2      129.86      132.92      4.38 o 
  11  10   2      465.26      472.11      7.64 o 
  12  10   2      474.12      494.07      6.96 o 
  13  10   2      142.70      157.28      3.98 o 
  14  10   2       27.26       25.48      1.87 o 
   1  11   2       51.89       53.93      3.44 o 
   2  11   2      154.82      151.31      4.91 o 
   3  11   2     1021.65     1035.54     11.15 o 
   4  11   2      325.68      336.23      9.53 o 
   5  11   2      208.67      194.46      4.62 o 
   6  11   2     1189.27     1141.05     11.51 o 
   7  11   2       53.48       52.44      3.12 o 
   8  11   2       51.38       49.73      3.02 o 
   9  11   2       11.61       14.12      2.32 o 
  10  11   2      268.30      259.16      5.16 o 
  11  11   2      366.44      378.24      5.90 o 
  12  11   2      244.25      240.34      6.67 o 
  13  11   2       11.30        7.98      1.58 o 
   0  12   2      190.87      203.61      7.53 o 
   1  12   2      384.81      400.53      7.19 o 
   2  12   2      735.30      729.45      9.22 o 
   3  12   2      268.32      271.70      5.94 o 
   4  12   2       53.63       55.51      3.24 o 
   5  12   2      373.49      394.77      8.73 o 
   6  12   2      192.63      198.37      4.87 o 
   7  12   2       62.27       69.83      3.15 o 
   8  12   2      174.42      178.51      4.29 o 
   9  12   2      404.98      419.88     11.46 o 
  10  12   2      378.79      373.55      7.44 o 
  11  12   2       69.88       74.13      4.17 o 
   1  13   2       23.03       27.35      2.52 o 
   2  13   2      405.51      391.37      9.68 o 
   3  13   2      145.40      154.07      4.25 o 
   4  13   2        7.30        5.61      1.96 o 
   5  13   2       53.94       57.17      4.36 o 
   6  13   2      113.82      117.67      4.05 o 
   7  13   2        8.99        8.53      1.55 o 
   8  13   2      379.74      398.49      5.74 o 
   9  13   2      113.16      123.25      4.18 o 
   0  14   2      399.26      397.65     11.53 o 
   1  14   2      153.95      162.00      3.94 o 
   2  14   2      342.91      337.45      5.97 o 
   3  14   2       43.01       37.60      2.71 o 
   4  14   2       45.20       43.25      3.43 o 
   5  14   2      490.99      480.08      8.15 o 
   6  14   2      112.68      109.96      4.10 o 
   2   0   3      977.30     1019.44     10.30 o 
   4   0   3     1453.68     1418.15     25.00 o 
   6   0   3     3371.78     3172.32     40.05 o 
   8   0   3     1245.46     1456.06     13.96 o 
  10   0   3     3126.97     3427.83     36.20 o 
  12   0   3     3831.17     3693.06     27.17 o 
  14   0   3      596.68      550.53     11.96 o 
  16   0   3      314.03      311.69      9.25 o 
  18   0   3       14.48       17.84      2.95 o 
   1   1   3      353.63      371.21     11.49 o 
   2   1   3     1506.91     1507.80     13.99 o 
   3   1   3      633.47      627.90      3.94 o 
   4   1   3      319.12      359.55      3.78 o 
   5   1   3     3130.91     3150.96     27.51 o 
   6   1   3     1137.36     1155.22     12.62 o 
   7   1   3     2195.71     2285.06      9.28 o 
   8   1   3      279.37      306.48      5.64 o 
   9   1   3     1362.99     1425.18     10.74 o 
  10   1   3      390.27      401.24      6.34 o 
  11   1   3     1176.08     1170.37     10.61 o 
  12   1   3      608.71      617.14      8.20 o 
  13   1   3      421.01      359.65     12.32 o 
  14   1   3      452.94      448.50      7.65 o 
  15   1   3      842.40      819.61     10.10 o 
  16   1   3      324.05      329.01      6.23 o 
  17   1   3      176.51      172.74      4.76 o 
  18   1   3       50.38       50.91      2.86 o 
  19   1   3        0.29        0.49      1.32 o 
   1   2   3     4983.13     4868.15     31.78 o 
   2   2   3      397.99      391.03      4.34 o 
   3   2   3     1164.20     1239.20      9.80 o 
   4   2   3     6190.28     5992.86     58.23 o 
   5   2   3     3758.75     3841.92     37.15 o 
   6   2   3      711.12      708.74      4.82 o 
   7   2   3     1398.98     1490.97     12.39 o 
   8   2   3      275.14      282.66      3.66 o 
   9   2   3       12.84       16.21      1.57 o 
  10   2   3       42.35       51.73      2.43 o 
  11   2   3       85.87       80.05      3.05 o 
  12   2   3      552.07      506.13      6.55 o 
  13   2   3      715.36      658.90     10.17 o 
  14   2   3      354.07      336.81      5.97 o 
  15   2   3      294.98      283.45      6.27 o 
  16   2   3       19.25       17.75      2.23 o 
  17   2   3       30.51       36.98      2.67 o 
  18   2   3       89.76       98.16      3.35 o 
  19   2   3      307.01      325.57      8.10 o 
   0   3   3     3373.70     3284.63     32.42 o 
   1   3   3     1164.91     1143.16      7.65 o 
   2   3   3      636.54      630.96      5.23 o 
   3   3   3     2276.71     2335.32     18.66 o 
   4   3   3      821.11      841.73      8.02 o 
   5   3   3      785.38      820.00      5.67 o 
   6   3   3     2177.95     2342.61     26.42 o 
   7   3   3       61.36       75.36      2.32 o 
   8   3   3      412.66      433.79      5.63 o 
   9   3   3      428.57      407.58      4.53 o 
  10   3   3      162.85      181.28      4.04 o 
  11   3   3     1151.48     1154.35     12.28 o 
  12   3   3      918.74      816.64      9.27 o 
  13   3   3      348.36      339.58      6.02 o 
  14   3   3      502.76      473.98      7.74 o 
  15   3   3      184.70      178.87      4.43 o 
  16   3   3     1042.29      970.24     12.30 o 
  17   3   3       54.19       52.05      2.95 o 
  18   3   3      617.02      657.31     11.54 o 
   1   4   3     1542.02     1440.97     15.39 o 
   2   4   3      463.08      476.60      4.82 o 
   3   4   3     3445.01     3432.88     29.42 o 
   4   4   3     1453.59     1572.70     10.36 o 
   5   4   3     3270.00     3408.63     30.89 o 
   6   4   3      330.14      383.55      6.30 o 
   7   4   3      372.82      418.55      5.08 o 
   8   4   3       69.86       71.37      2.43 o 
   9   4   3      263.90      264.64      4.13 o 
  10   4   3      329.95      325.76      4.74 o 
  11   4   3       61.44       63.94      2.97 o 
  12   4   3      351.79      336.61      6.52 o 
  13   4   3       65.95       64.73      2.98 o 
  14   4   3      151.70      142.45      4.23 o 
  15   4   3      168.70      168.75      4.32 o 
  16   4   3        5.14        7.02      1.84 o 
  17   4   3      413.51      415.81      7.84 o 
  18   4   3        8.54        7.84      2.52 o 
   0   5   3     3250.23     3284.20     15.28 o 
   1   5   3     1033.52     1050.33      6.25 o 
   2   5   3     2386.16     2512.96     16.47 o 
   3   5   3      872.91      947.60      9.48 o 
   4   5   3     2082.74     2127.62     14.34 o 
   5   5   3       63.94       71.79      2.33 o 
   6   5   3     1065.90     1016.96      8.75 o 
   7   5   3      172.51      186.35      4.21 o 
   8   5   3      303.76      344.90      5.76 o 
   9   5   3      579.70      593.70      7.99 o 
  10   5   3       73.10       77.60      3.05 o 
  11   5   3      145.13      138.94      4.41 o 
  12   5   3     1858.92     1877.56     13.53 o 
  13   5   3      268.33      247.55      5.13 o 
  14   5   3      252.18      235.02      4.57 o 
  15   5   3        6.40        8.01      1.98 o 
  16   5   3      218.43      229.18      5.14 o 
  17   5   3        7.21        5.39      1.74 o 
   1   6   3     3374.21     3263.34     14.66 o 
   2   6   3     2666.39     2835.23     14.51 o 
   3   6   3      623.81      685.92      5.36 o 
   4   6   3      266.90      293.26      4.04 o 
   5   6   3      536.62      561.03      5.51 o 
   6   6   3      671.00      636.57      5.99 o 
   7   6   3      736.83      791.10      9.65 o 
   8   6   3      261.55      264.73      8.02 o 
   9   6   3      298.68      282.70      5.62 o 
  10   6   3      736.91      725.91     10.47 o 
  11   6   3      676.42      694.76     11.63 o 
  12   6   3      545.06      545.79      8.34 o 
  13   6   3      847.30      819.57     13.83 o 
  14   6   3      134.46      127.96      4.25 o 
  15   6   3       65.85       62.95      3.72 o 
  16   6   3      211.17      217.87      6.88 o 
  17   6   3      326.83      317.34      6.56 o 
   0   7   3     4329.49     4481.96     75.95 o 
   1   7   3     1723.68     1830.40     18.45 o 
   2   7   3       72.48       65.37      2.36 o 
   3   7   3      504.76      498.71      5.34 o 
   4   7   3       82.82       71.87      2.51 o 
   5   7   3       58.18       65.76      2.58 o 
   6   7   3       15.86       17.18      1.70 o 
   7   7   3      759.37      696.79      8.58 o 
   8   7   3      207.91      202.12      4.96 o 
   9   7   3      469.87      441.44      9.85 o 
  10   7   3      425.67      439.57      7.58 o 
  11   7   3      762.33      772.05     11.31 o 
  12   7   3       75.16       82.99      4.42 o 
  13   7   3      104.05      115.39      4.31 o 
  14   7   3      128.57      132.42      5.70 o 
  15   7   3      593.84      564.23     11.17 o 
  16   7   3      214.91      217.03     11.21 o 
   1   8   3      618.68      648.90      8.79 o 
   2   8   3      138.83      144.06      3.70 o 
   3   8   3      659.21      643.63      7.32 o 
   4   8   3      772.96      760.19      7.76 o 
   5   8   3      138.97      147.75      3.87 o 
   6   8   3     1497.92     1394.46     10.69 o 
   7   8   3       21.57       21.58      2.39 o 
   8   8   3      364.43      325.21      6.23 o 
   9   8   3       19.65       18.74      2.47 o 
  10   8   3      626.31      613.18      9.66 o 
  11   8   3      576.36      607.24      9.82 o 
  12   8   3      471.22      482.17      7.61 o 
  13   8   3       26.84       28.63      2.56 o 
  14   8   3      146.01      162.30      4.28 o 
  15   8   3      293.89      293.13      4.79 o 
  16   8   3      118.90      122.32      4.74 o 
   0   9   3      748.48      684.09     12.03 o 
   1   9   3      449.48      423.37      6.82 o 
   2   9   3      185.59      184.20      4.81 o 
   3   9   3     1200.92     1171.29     16.99 o 
   4   9   3       78.41       87.75      3.63 o 
   5   9   3      379.21      380.14      6.69 o 
   6   9   3      101.98       90.14      4.50 o 
   7   9   3      133.54      118.77      3.85 o 
   8   9   3      672.72      645.28      8.89 o 
   9   9   3     1336.09     1284.07     17.28 o 
  10   9   3      346.05      327.95      6.46 o 
  11   9   3      157.57      144.97      4.44 o 
  12   9   3       96.27       96.17      3.70 o 
  13   9   3      889.58      911.94     12.16 o 
  14   9   3      113.06      131.11      3.60 o 
  15   9   3      196.04      200.77      4.34 o 
   1  10   3      458.21      410.83      8.08 o 
   2  10   3       97.18      102.79      4.25 o 
   3  10   3      610.28      589.91      8.59 o 
   4  10   3      443.21      450.70      6.20 o 
   5  10   3       24.25       25.57      2.01 o 
   6  10   3      251.88      254.41      5.73 o 
   7  10   3      218.99      207.60      4.97 o 
   8  10   3      250.96      263.98      5.92 o 
   9  10   3      332.98      333.72      6.29 o 
  10  10   3     1736.14     1790.10     13.42 o 
  11  10   3      132.74      138.15      4.07 o 
  12  10   3      321.35      330.31      5.60 o 
  13  10   3        5.35        4.61      1.43 o 
  14  10   3      120.23      111.53      4.23 o 
   0  11   3     1870.40     1891.76     70.84 o 
   1  11   3      755.08      790.65      9.95 o 
   2  11   3      678.83      671.59     12.72 o 
   3  11   3      185.27      163.08      4.82 o 
   4  11   3      552.08      534.37      7.93 o 
   5  11   3      208.87      205.78      5.25 o 
   6  11   3      322.54      310.57      4.96 o 
   7  11   3      191.48      189.03      4.31 o 
   8  11   3      119.80      126.18      4.05 o 
   9  11   3       20.78       21.65      2.14 o 
  10  11   3       28.96       31.34      2.31 o 
  11  11   3      290.86      298.60      5.07 o 
  12  11   3      137.58      136.10      3.93 o 
   1  12   3      447.60      468.28      7.42 o 
   2  12   3      595.02      591.82      8.26 o 
   3  12   3      245.39      255.58      5.60 o 
   4  12   3      129.77      138.27      4.31 o 
   5  12   3      418.09      427.96      6.75 o 
   6  12   3       30.81       30.00      2.39 o 
   7  12   3      493.13      447.22     12.46 o 
   8  12   3       85.29       79.97      3.39 o 
   9  12   3       54.14       62.00      3.00 o 
  10  12   3       34.11       34.20      2.48 o 
   0  13   3      762.71      744.35     22.93 o 
   1  13   3      462.14      467.13      7.48 o 
   2  13   3      377.85      386.74      6.23 o 
   3  13   3       20.61       22.68      2.21 o 
   4  13   3      183.77      187.14      4.35 o 
   5  13   3       14.64       14.58      2.21 o 
   6  13   3      154.11      146.30      4.17 o 
   7  13   3       19.84       23.55      3.12 o 
   8  13   3      201.55      201.61      6.98 o 
   1  14   3      323.55      324.82      4.96 o 
   2  14   3      425.30      402.30      7.37 o 
   3  14   3       80.35       78.18      2.67 o 
   4  14   3      192.19      197.22      4.66 o 
   6   0   4     1663.46     1864.25     20.81 o 
   8   0   4      175.14      173.07      5.81 o 
  10   0   4      118.99      135.55      5.94 o 
  12   0   4     1910.90     1873.68     20.52 o 
  14   0   4      611.30      589.04      9.95 o 
  16   0   4      961.19      940.31     36.95 o 
  18   0   4      607.78      648.30     10.22 o 
   4   1   4     2888.50     2842.99     77.19 o 
   5   1   4     1767.23     1800.39     94.95 o 
   6   1   4      894.23      856.57     17.34 o 
   7   1   4       88.59       82.20      2.97 o 
   8   1   4      155.62      164.99      4.58 o 
   9   1   4      392.50      408.47      7.07 o 
  10   1   4      481.76      451.96      7.79 o 
  11   1   4      131.86      129.06      4.82 o 
  12   1   4      467.80      466.28      8.51 o 
  13   1   4      458.86      446.95      5.27 o 
  14   1   4       17.30       18.15      1.86 o 
  15   1   4      183.62      183.46      4.60 o 
  16   1   4      128.96      123.43      3.76 o 
  17   1   4      381.49      415.64      7.39 o 
  18   1   4       20.83       24.21      2.01 o 
   3   2   4     2961.53     2806.64     42.43 o 
   4   2   4      982.57      982.05      9.90 o 
   5   2   4     1206.25     1128.17     17.81 o 
   6   2   4      919.94      872.96     18.38 o 
   7   2   4      380.23      375.42      8.96 o 
   8   2   4      102.67      111.23      3.47 o 
   9   2   4      376.80      404.87      6.18 o 
  10   2   4      450.28      450.93      7.84 o 
  11   2   4      122.63      131.15      4.89 o 
  12   2   4     2627.48     2401.11     37.32 o 
  13   2   4      262.33      254.26      4.55 o 
  14   2   4      510.55      497.12      8.11 o 
  15   2   4      155.00      155.48      4.31 o 
  16   2   4      684.63      657.56      7.31 o 
  17   2   4      274.55      280.32      5.17 o 
  18   2   4      125.62      130.08      3.39 o 
   1   3   4     3515.59     3395.42    101.80 o 
   2   3   4      230.04      231.18      4.96 o 
   3   3   4     1732.05     1873.83     36.73 o 
   4   3   4      898.12      923.06      8.49 o 
   5   3   4      337.12      362.86      6.10 o 
   6   3   4     1689.27     1710.16     22.16 o 
   7   3   4      510.79      596.68     18.97 o 
   8   3   4      706.12      700.57     15.81 o 
   9   3   4      216.81      235.01      5.87 o 
  10   3   4     2404.27     2406.29     69.03 o 
  11   3   4      516.54      481.87     25.92 o 
  12   3   4      593.58      553.40     15.07 o 
  13   3   4     1026.05     1050.90     10.08 o 
  14   3   4      454.79      421.64      6.37 o 
  15   3   4       74.07       74.40      3.72 o 
  16   3   4      317.85      342.42      6.13 o 
  17   3   4      328.05      356.40      4.99 o 
  18   3   4       76.72       82.82      3.25 o 
   0   4   4      243.38      237.75      7.97 o 
   1   4   4      331.77      312.03      4.93 o 
   2   4   4      411.17      394.03      4.83 o 
   3   4   4      510.55      497.76      8.19 o 
   4   4   4       62.76       52.99      2.90 o 
   5   4   4      431.70      431.85      5.73 o 
   6   4   4      189.47      198.23      4.23 o 
   7   4   4     1452.88     1455.03     11.67 o 
   8   4   4       72.79       88.89      3.99 o 
   9   4   4     2283.55     2268.29     20.84 o 
  10   4   4      119.22      125.67      6.08 o 
  12   4   4       31.14       33.71      2.99 o 
  13   4   4      221.22      210.69      5.44 o 
  14   4   4      541.29      557.88      9.78 o 
  15   4   4      777.53      733.28      9.96 o 
  16   4   4      153.04      160.19      4.25 o 
  17   4   4      202.74      211.31      5.23 o 
   1   5   4     3585.91     3661.04     23.51 o 
   2   5   4     1735.19     1853.48     55.91 o 
   3   5   4      459.51      445.72      5.74 o 
   4   5   4     1453.89     1437.41     10.16 o 
   5   5   4     1033.65     1098.24     10.74 o 
   6   5   4     1423.30     1369.31     10.96 o 
   7   5   4      200.47      224.21      4.87 o 
   8   5   4      142.18      121.25      3.90 o 
   9   5   4       48.58       48.35      3.47 o 
  10   5   4       59.15       50.09      4.54 o 
  11   5   4      648.62      639.03      6.34 o 
  12   5   4     1180.84     1150.08     13.55 o 
  13   5   4       23.11       23.68      2.36 o 
  14   5   4      726.91      728.64     18.17 o 
  15   5   4       12.49       10.31      2.01 o 
  16   5   4       74.14       82.49      4.48 o 
  17   5   4        6.45        8.16      3.24 o 
   0   6   4      170.75      171.87      7.41 o 
   1   6   4      459.05      483.06      6.32 o 
   2   6   4        8.14        9.79      1.66 o 
   3   6   4      579.04      598.76      8.12 o 
   4   6   4       96.67       89.02      3.24 o 
   5   6   4       51.91       48.53      3.23 o 
   6   6   4     1344.98     1356.04     14.99 o 
   7   6   4      104.18      104.14      3.78 o 
   8   6   4      117.32      101.77      3.79 o 
   9   6   4      279.60      250.60      7.28 o 
  10   6   4      318.34      299.41      4.56 o 
  11   6   4      811.92      784.22      6.96 o 
  12   6   4      328.22      320.10      5.76 o 
  13   6   4       93.33       96.33      3.61 o 
  14   6   4      222.83      222.92      4.53 o 
  15   6   4      318.72      326.36     12.57 o 
  16   6   4      741.93      735.95     20.86 o 
   1   7   4      893.95      876.09     13.78 o 
   2   7   4      225.47      243.25      5.91 o 
   3   7   4      551.35      505.91     18.39 o 
   4   7   4      656.34      665.12     14.44 o 
   5   7   4      865.44      854.54     16.20 o 
   6   7   4       49.28       44.87      3.35 o 
   7   7   4      768.87      696.67     11.39 o 
   8   7   4       15.29       15.17      2.44 o 
   9   7   4      101.02      108.87      3.29 o 
  10   7   4      193.31      199.22      5.55 o 
  11   7   4      846.73      855.48      9.14 o 
  12   7   4      212.82      216.28      4.78 o 
  13   7   4      174.75      184.07      4.28 o 
  14   7   4       36.65       35.51      2.47 o 
  15   7   4       93.14      109.03      5.70 o 
  16   7   4       32.85       30.60      2.80 o 
   0   8   4     5325.81     5424.58     59.06 o 
   1   8   4     1733.76     1719.16     25.65 o 
   2   8   4      860.05      872.52     20.62 o 
   3   8   4      367.17      369.98     14.83 o 
   4   8   4      992.70      944.78     23.12 o 
   5   8   4      163.04      172.46      9.35 o 
   6   8   4      169.77      163.37      6.56 o 
   7   8   4        3.03        3.79      1.54 o 
   8   8   4       56.72       58.18      2.87 o 
   9   8   4      316.49      320.50      5.89 o 
  10   8   4       21.94       22.32      2.30 o 
  11   8   4      221.08      222.15      5.43 o 
  12   8   4        2.41        2.53      1.67 o 
  13   8   4      101.65      107.62      3.67 o 
  14   8   4       79.59       82.81      3.06 o 
  15   8   4       41.09       42.24      2.59 o 
   1   9   4     1326.88     1250.70     27.93 o 
   2   9   4     1990.78     1911.63     65.11 o 
   3   9   4      300.86      284.36      8.72 o 
   4   9   4      733.54      715.92      8.78 o 
   5   9   4      529.71      527.43      8.24 o 
   6   9   4      196.07      199.82      4.77 o 
   7   9   4      754.23      718.90      8.32 o 
   8   9   4      191.33      192.09      4.61 o 
   9   9   4       69.65       72.03      3.19 o 
  10   9   4       10.11       10.82      1.81 o 
  11   9   4       32.54       37.19      2.63 o 
  12   9   4      110.18      126.89      3.83 o 
  13   9   4      288.70      289.68      9.53 o 
  14   9   4       36.40       38.93      2.70 o 
   0  10   4     2108.91     2151.51     20.49 o 
   1  10   4      161.71      169.21      4.20 o 
   2  10   4      368.03      366.11      6.31 o 
   3  10   4      355.37      352.52      5.60 o 
   4  10   4       95.84       95.09      3.27 o 
   5  10   4       56.79       64.19      3.58 o 
   6  10   4       35.21       33.09      2.56 o 
   7  10   4       13.81       15.58      1.94 o 
   8  10   4       21.96       19.22      2.05 o 
   9  10   4       96.24      110.34      3.53 o 
  10  10   4      430.14      420.96      6.53 o 
  11  10   4       45.32       50.45      2.75 o 
  12  10   4       16.36       19.12      1.85 o 
  13  10   4      115.21      122.76      3.09 o 
   1  11   4      305.61      304.36      6.26 o 
   2  11   4      806.01      788.75      9.86 o 
   3  11   4       12.70       13.10      1.73 o 
   4  11   4      284.57      293.92      5.01 o 
   5  11   4      135.40      138.76      3.92 o 
   6  11   4      472.99      488.75      9.44 o 
   7  11   4        7.92        4.58      1.44 o 
   8  11   4       75.24       73.41      3.20 o 
   9  11   4        1.25        1.14      1.23 o 
  10  11   4      376.02      373.48      5.46 o 
  11  11   4       37.55       39.18      2.15 o 
   0  12   4     1155.34     1088.15     14.98 o 
   1  12   4       64.28       57.74      3.17 o 
   2  12   4       63.70       63.81      3.23 o 
   3  12   4      773.43      798.05      9.19 o 
   4  12   4       82.06       89.53      3.59 o 
   5  12   4      240.45      258.48      6.94 o 
   6  12   4        1.71        2.72      1.46 o 
   7  12   4      178.66      181.45      4.67 o 
   8  12   4      678.44      658.79     18.51 o 
   9  12   4      453.89      431.84      8.38 o 
   1  13   4       93.39       91.89      3.33 o 
   2  13   4      189.27      205.37      4.38 o 
   3  13   4       96.25       97.82      3.19 o 
   4  13   4      518.29      509.32      8.38 o 
   5  13   4      102.89       94.48      3.74 o 
   0  14   4      258.31      268.40      8.47 o 
   1  14   4      195.15      192.17      4.93 o 
  10   0   5     2292.85     2212.03     29.66 o 
  12   0   5       63.59       79.07      3.45 o 
  14   0   5      464.80      440.72      7.36 o 
  16   0   5      335.80      338.30      6.99 o 
   7   1   5      756.76      750.01     15.33 o 
   8   1   5      609.86      637.74     15.58 o 
   9   1   5     1644.11     1684.19     25.67 o 
  10   1   5      169.34      189.53      9.84 o 
  11   1   5     1328.44     1296.66     24.17 o 
  12   1   5     1494.66     1542.21      8.26 o 
  13   1   5      677.00      683.55      6.59 o 
  14   1   5      158.35      161.11      3.42 o 
  15   1   5      229.70      220.87      4.36 o 
  16   1   5      753.98      739.13      6.75 o 
  17   1   5       56.93       63.33      2.50 o 
   6   2   5     1181.43     1035.40     24.05 o 
   7   2   5      197.83      228.41      9.10 o 
   8   2   5       71.29       63.30      6.23 o 
   9   2   5       22.63       26.67      4.61 o 
  10   2   5     1008.65      931.07     19.94 o 
  11   2   5      275.09      263.17     11.84 o 
  12   2   5      746.41      736.40      6.73 o 
  13   2   5      375.05      397.02      6.34 o 
  14   2   5      355.46      365.71      5.13 o 
  15   2   5       78.18       82.49      2.74 o 
  16   2   5      369.69      382.53      6.04 o 
  17   2   5      146.32      156.78      3.71 o 
   6   3   5     2176.37     2250.41     26.29 o 
   7   3   5      207.90      189.28      9.10 o 
   8   3   5       55.79       52.58      6.23 o 
  11   3   5      424.10      436.88      5.32 o 
  12   3   5      874.57      874.60      8.48 o 
  13   3   5      303.78      308.66      5.26 o 
  14   3   5       10.55       11.02      1.62 o 
  15   3   5      365.04      363.73      5.68 o 
  16   3   5      609.86      660.30     11.73 o 
  17   3   5       89.26       87.13      4.51 o 
   6   4   5      266.48      262.42     10.47 o 
   7   4   5      934.85      924.59     19.44 o 
   8   4   5       71.82       70.90      7.10 o 
   9   4   5      401.92      405.97     13.96 o 
  11   4   5     1150.66     1103.67     12.53 o 
  12   4   5       59.55       62.72      3.02 o 
  13   4   5      855.21      863.70      8.14 o 
  14   4   5       47.71       47.62      2.47 o 
  15   4   5       21.81       24.13      2.36 o 
  16   4   5       78.02       83.24      3.78 o 
  17   4   5      366.77      371.02      5.73 o 
   3   5   5      622.61      669.27     14.95 o 
   4   5   5      142.40      142.55      7.97 o 
   5   5   5      158.81      173.08      8.85 o 
   7   5   5       57.42       53.58      6.48 o 
   8   5   5      140.51      141.80      9.22 o 
   9   5   5      434.79      396.50     14.21 o 
  10   5   5      321.64      301.78      4.11 o 
  11   5   5      225.06      227.62      4.65 o 
  12   5   5      154.42      153.37      3.93 o 
  13   5   5      231.16      243.24      4.55 o 
  14   5   5      679.43      703.56      8.42 o 
  15   5   5      158.65      167.41      4.28 o 
  16   5   5      643.31      682.40     26.89 o 
   2   6   5     1067.66     1072.99     19.56 o 
   4   6   5     1099.76     1137.29     21.31 o 
   5   6   5      576.41      578.68     15.83 o 
   6   6   5      294.29      307.16     12.09 o 
   8   6   5      419.92      386.16     13.58 o 
   9   6   5      180.93      187.28      3.10 o 
  10   6   5      428.86      431.57      4.80 o 
  11   6   5      149.18      156.27      3.53 o 
  12   6   5      430.83      428.01      5.81 o 
  13   6   5      357.47      368.27      5.21 o 
  14   6   5      229.77      230.63      4.83 o 
  15   6   5      206.64      216.48      4.31 o 
  16   6   5       15.69       15.70      3.36 o 
   1   7   5      302.12      304.54     11.84 o 
   2   7   5      665.96      659.67     16.70 o 
   5   7   5      389.64      367.22     13.21 o 
   6   7   5        7.03        6.60      3.49 o 
   7   7   5      209.14      215.53      3.39 o 
   8   7   5       52.89       51.87      2.00 o 
   9   7   5     1071.21     1050.29      6.79 o 
  10   7   5      258.60      262.92      3.77 o 
  11   7   5      258.71      283.10      4.24 o 
  12   7   5       39.53       37.31      1.96 o 
  13   7   5       82.03       89.75      3.00 o 
  14   7   5       86.18       81.07      4.73 o 
  15   7   5      365.13      369.52      7.00 o 
   1   8   5      527.69      531.95     15.95 o 
   2   8   5      113.54      121.49      8.35 o 
   4   8   5      135.08      136.70      4.74 o 
   5   8   5      111.77      117.01      3.19 o 
   6   8   5      986.76      938.50      7.52 o 
   7   8   5      234.82      222.60      3.77 o 
   8   8   5       38.62       34.21      2.08 o 
   9   8   5        0.36        0.77      1.27 o 
  10   8   5      103.26      118.12      3.18 o 
  11   8   5      106.28      111.27      3.23 o 
  12   8   5     1073.17     1103.20     10.50 o 
  13   8   5       14.64       16.67      1.67 o 
  14   8   5      328.20      334.67      5.18 o 
   0   9   5      952.78      960.19      8.88 o 
   1   9   5       28.74       29.96      1.62 o 
   2   9   5      140.09      146.81      2.91 o 
   3   9   5      251.15      237.45      3.83 o 
   4   9   5      132.47      125.69      3.19 o 
   5   9   5       50.00       57.25      2.87 o 
   6   9   5      240.64      228.06      4.44 o 
   7   9   5       44.57       49.93      2.68 o 
   8   9   5       76.66       79.28      3.01 o 
   9   9   5      460.72      484.63      5.88 o 
  10   9   5      113.36      116.69      3.45 o 
  11   9   5      452.97      457.94      5.80 o 
  12   9   5       23.75       28.49      2.16 o 
  13   9   5      166.30      155.78      3.91 o 
   1  10   5     1252.14     1227.76      7.22 o 
   2  10   5     1896.20     1845.13     15.22 o 
   3  10   5      403.25      385.80      5.17 o 
   4  10   5      579.86      567.83      6.62 o 
   5  10   5      190.16      185.08      4.88 o 
   6  10   5      552.26      537.97      7.88 o 
   7  10   5      220.68      204.73      4.89 o 
   8  10   5      181.96      172.08      4.05 o 
   9  10   5       11.75       14.64      1.92 o 
  10  10   5       24.42       23.85      2.25 o 
  11  10   5      153.88      159.57      4.16 o 
   0  11   5     1393.37     1394.87     12.20 o 
   1  11   5      632.70      627.37      6.34 o 
   2  11   5       10.20       12.06      1.68 o 
   3  11   5      220.58      235.52      4.75 o 
   4  11   5      120.70      118.34      4.07 o 
   5  11   5      181.14      175.93      4.57 o 
   6  11   5      452.07      459.80      9.68 o 
   7  11   5       78.08       69.41      3.02 o 
   8  11   5       92.55       91.57      3.11 o 
   9  11   5      174.23      160.18      5.30 o 
  10  11   5       28.73       25.29      2.08 o 
   1  12   5      245.00      243.25      5.09 o 
   2  12   5      314.57      311.45      4.46 o 
   3  12   5      266.56      282.87      5.66 o 
   4  12   5      314.55      295.95      5.09 o 
   5  12   5      219.97      215.23      4.44 o 
   6  12   5       31.05       25.16      2.01 o 
   7  12   5       83.95       86.66      2.84 o 
   0  13   5      307.13      304.42      9.47 o 
   1  13   5      245.59      240.75      9.05 o 
   2  13   5       98.17      110.84      3.07 o 
   3  13   5       96.44       94.09      3.24 o 
  10   0   6      317.22      313.21      5.95 o 
  12   0   6      662.49      668.90      8.25 o 
  14   0   6      108.79      116.14      3.71 o 
  16   0   6      567.86      633.79      8.20 o 
  10   1   6      469.50      512.35      5.25 o 
  11   1   6      653.55      672.82      5.94 o 
  12   1   6      500.59      488.80      4.80 o 
  13   1   6      103.60      109.61      2.73 o 
  14   1   6       11.30       11.81      1.53 o 
  15   1   6       44.92       43.32      2.09 o 
  16   1   6      224.91      230.06      3.94 o 
  10   2   6       13.97       16.67      1.61 o 
  11   2   6      625.62      678.05      6.24 o 
  12   2   6      758.21      748.24      6.83 o 
  13   2   6      107.65      110.08      2.97 o 
  14   2   6      196.32      196.41      4.02 o 
  15   2   6      145.97      155.90      3.16 o 
  16   2   6      628.13      623.66      5.48 o 
   9   3   6      202.62      210.13      3.55 o 
  10   3   6     1497.74     1463.41     13.09 o 
  11   3   6       38.19       37.73      2.15 o 
  12   3   6       85.98       87.95      2.85 o 
  13   3   6      137.09      141.02      3.18 o 
  14   3   6       21.35       20.61      1.91 o 
  15   3   6      348.55      364.95      5.97 o 
  16   3   6       91.05       95.25      2.69 o 
   9   4   6     1096.08     1050.59      7.26 o 
  10   4   6      212.40      197.44      3.67 o 
  11   4   6      409.52      431.65      5.31 o 
  12   4   6      259.04      279.75      4.20 o 
  13   4   6      223.58      238.22      4.32 o 
  14   4   6      189.03      197.56      3.86 o 
  15   4   6      209.98      208.02      3.49 o 
  16   4   6      241.91      227.40      4.62 o 
   8   5   6      243.38      245.88      3.90 o 
   9   5   6       43.24       42.67      2.03 o 
  10   5   6      451.93      448.11      5.03 o 
  11   5   6      394.90      398.61      5.03 o 
  12   5   6      802.91      815.02      9.64 o 
  13   5   6      249.38      243.31      4.26 o 
  14   5   6      266.24      265.30      4.10 o 
  15   5   6      415.27      421.87      6.13 o 
   6   6   6      365.21      365.92      4.42 o 
   7   6   6      163.22      180.27      3.23 o 
   8   6   6       56.85       59.16      2.15 o 
   9   6   6      132.19      149.49      2.91 o 
  10   6   6      438.36      426.41      4.60 o 
  11   6   6      272.93      249.90      3.95 o 
  12   6   6       98.41       91.50      2.96 o 
  13   6   6      500.98      485.53      5.30 o 
  14   6   6       53.66       56.54      2.15 o 
   3   7   6      564.47      542.84      5.05 o 
   4   7   6      109.63      111.99      2.81 o 
   5   7   6      344.40      362.30      4.43 o 
   6   7   6      307.58      304.79      4.13 o 
   7   7   6      562.02      566.07      5.19 o 
   8   7   6      600.32      544.68      4.99 o 
   9   7   6      201.33      209.19      3.25 o 
  10   7   6       39.53       44.95      1.88 o 
  11   7   6      424.08      426.69      4.47 o 
  12   7   6       80.59       74.15      2.55 o 
  13   7   6      409.45      405.62      4.96 o 
  14   7   6      159.27      166.72      4.03 o 
   0   8   6      891.87      922.32      9.51 o 
   1   8   6      559.33      569.44      5.47 o 
   2   8   6      403.75      403.91      4.60 o 
   3   8   6      296.28      304.47      4.32 o 
   4   8   6       97.03       87.59      2.87 o 
   5   8   6      115.00      117.63      3.10 o 
   6   8   6      722.02      715.89      6.48 o 
   7   8   6       22.52       17.76      1.71 o 
   8   8   6      303.64      301.77      4.06 o 
   9   8   6       39.45       44.90      1.99 o 
  10   8   6      188.28      195.40      3.37 o 
  11   8   6        4.66        4.65      1.23 o 
  12   8   6      180.42      171.72      3.44 o 
  13   8   6      419.73      423.29     10.09 o 
   1   9   6     1154.09     1144.18      7.05 o 
   2   9   6      137.23      138.76      3.11 o 
   3   9   6      631.52      624.35      6.18 o 
   4   9   6      757.06      762.45      6.65 o 
   5   9   6      358.06      367.10      4.73 o 
   6   9   6      241.19      242.29      3.96 o 
   7   9   6      157.09      163.47      3.28 o 
   8   9   6       33.52       32.32      1.91 o 
   9   9   6       34.76       36.08      1.87 o 
  10   9   6       49.33       49.62      2.11 o 
  11   9   6      137.39      117.71      2.89 o 
   0  10   6      117.38      135.69      3.68 o 
   1  10   6      295.88      306.47      3.88 o 
   2  10   6      230.22      227.82      3.82 o 
   3  10   6      152.33      148.51      3.17 o 
   4  10   6      472.16      452.99      4.94 o 
   5  10   6      108.38      107.50      2.71 o 
   6  10   6       41.58       45.60      2.32 o 
   7  10   6      117.82      111.23      3.00 o 
   8  10   6      140.69      145.05      3.08 o 
   9  10   6      269.54      263.24      4.06 o 
  10  10   6       22.29       27.52      1.80 o 
   1  11   6      415.89      403.46      4.53 o 
   2  11   6       97.27       88.56      2.57 o 
   3  11   6       14.71       15.71      1.46 o 
   4  11   6      117.83      116.80      2.91 o 
   5  11   6      252.05      251.44      4.55 o 
   6  11   6      116.49      101.30      3.28 o 
   7  11   6       42.11       39.35      2.27 o 
   8  11   6       41.01       42.66      2.18 o 
   0  12   6       84.98       78.09      2.81 o 
   1  12   6       84.87       74.24      2.08 o 
   2  12   6       14.30       16.08      1.61 o 
   3  12   6       12.19       15.31      1.66 o 
   4  12   6       28.86       35.95      2.11 o 
   5  12   6       43.38       43.56      2.49 o 
   8   0   7      343.44      310.23      6.65 o 
  10   0   7     4440.33     4509.64    100.04 o 
  12   0   7      781.86      810.62      8.64 o 
  14   0   7       18.64       21.28      2.61 o 
   8   1   7      643.62      656.60      6.48 o 
   9   1   7     2446.09     2497.40     15.44 o 
  10   1   7      135.64      134.47      3.22 o 
  11   1   7      329.24      361.92      5.74 o 
  12   1   7        7.30        6.66      1.46 o 
  13   1   7      422.52      427.97      5.17 o 
  14   1   7       99.31      103.21      2.89 o 
  15   1   7      104.86      105.69      2.93 o 
   7   2   7        0.72       -0.71      1.26 o 
   8   2   7      167.85      168.08      3.44 o 
   9   2   7        5.37        5.67      1.44 o 
  10   2   7      310.49      343.28      4.59 o 
  11   2   7       68.74       77.71      2.77 o 
  12   2   7      147.31      144.47      3.24 o 
  13   2   7       49.28       52.07      2.21 o 
  14   2   7      324.68      333.49      4.14 o 
  15   2   7      691.59      676.43     10.74 o 
   7   3   7       13.33       17.57      1.66 o 
   8   3   7      737.99      736.07      6.49 o 
   9   3   7       47.43       59.30      2.42 o 
  10   3   7      341.34      324.04      4.70 o 
  11   3   7      111.61      112.21      3.07 o 
  12   3   7       81.87       83.96      2.59 o 
  13   3   7      134.77      138.67      3.18 o 
  14   3   7       51.17       51.56      2.00 o 
  15   3   7       66.73       67.29      2.10 o 
   5   4   7      377.00      391.09      8.29 o 
   6   4   7      570.81      577.39      6.45 o 
   7   4   7      211.71      211.58      3.69 o 
   8   4   7      193.41      174.24      3.44 o 
   9   4   7      111.17      112.28      3.08 o 
  10   4   7      176.79      208.80      3.82 o 
  11   4   7      181.91      190.43      3.55 o 
  12   4   7      287.18      273.25      3.88 o 
  13   4   7       47.74       46.61      2.01 o 
  14   4   7       49.28       55.22      2.16 o 
   3   5   7      162.54      160.25      5.05 o 
   4   5   7      201.00      209.09      3.70 o 
   5   5   7       46.77       52.85      2.45 o 
   6   5   7      401.81      423.66      5.28 o 
   7   5   7       70.17       63.55      2.57 o 
   8   5   7      247.37      230.20      3.83 o 
   9   5   7       83.72       84.57      2.74 o 
  10   5   7      125.17      144.57      3.22 o 
  11   5   7      337.87      359.15      4.83 o 
  12   5   7       44.80       44.65      1.96 o 
  13   5   7       40.46       42.26      1.78 o 
  14   5   7       83.01       84.84      2.29 o 
   1   6   7      786.62      803.22      7.02 o 
   2   6   7       15.84       12.42      1.51 o 
   3   6   7      324.74      315.20      4.41 o 
   4   6   7     1937.39     1890.53     12.41 o 
   5   6   7      174.49      183.73      3.38 o 
   6   6   7      205.02      204.84      3.87 o 
   7   6   7      274.50      270.79      4.30 o 
   8   6   7       40.19       37.09      2.00 o 
   9   6   7       10.84       11.75      1.53 o 
  10   6   7       27.91       24.22      1.82 o 
  11   6   7       54.08       55.29      2.15 o 
  12   6   7       77.22       78.61      2.22 o 
  13   6   7       70.79       66.26      2.30 o 
   0   7   7       61.48       71.97      3.90 o 
   1   7   7      326.69      333.54      4.53 o 
   2   7   7       40.73       38.22      2.06 o 
   3   7   7      245.58      232.32      3.90 o 
   4   7   7       19.57       14.96      1.71 o 
   5   7   7      443.65      424.58      4.92 o 
   6   7   7       16.94       15.49      1.56 o 
   7   7   7      417.83      419.44      4.73 o 
   8   7   7      265.66      269.50      3.84 o 
   9   7   7      357.56      334.97      4.27 o 
  10   7   7        4.67        6.61      1.56 o 
  11   7   7      280.00      285.53      5.70 o 
  12   7   7      150.68      151.57      3.11 o 
   1   8   7      141.28      143.80      3.14 o 
   2   8   7      290.47      294.76      4.44 o 
   3   8   7      119.99      119.53      2.97 o 
   4   8   7      259.35      266.38      4.15 o 
   5   8   7      236.18      223.25      3.83 o 
   6   8   7      637.02      601.78      5.78 o 
   7   8   7      489.07      508.72      5.21 o 
   8   8   7      303.17      311.06      4.01 o 
   9   8   7       54.68       55.78      2.14 o 
  10   8   7      778.96      797.71      8.79 o 
  11   8   7       45.80       49.98      2.18 o 
   0   9   7      130.02      144.88      4.04 o 
   1   9   7      103.65      102.49      2.83 o 
   2   9   7       77.19       79.24      2.44 o 
   3   9   7      156.07      177.01      3.35 o 
   4   9   7      155.63      128.14      2.89 o 
   5   9   7      122.43      128.38      2.96 o 
   6   9   7        6.18        4.32      1.20 o 
   7   9   7      403.92      388.01      4.23 o 
   8   9   7      102.91      111.03      2.59 o 
   9   9   7      485.56      474.83      5.22 o 
  10   9   7       19.36       15.33      2.99 o 
   1  10   7       99.00       99.80      2.97 o 
   2  10   7      287.74      281.95      3.73 o 
   3  10   7      179.30      184.31      3.09 o 
   4  10   7       28.39       21.99      1.52 o 
   5  10   7        0.20        0.97      1.02 o 
   6  10   7       84.16       84.61      2.10 o 
   7  10   7      263.93      233.85      4.03 o 
   8  10   7       27.23       32.96      1.96 o 
   0  11   7      621.90      618.43     13.71 o 
   1  11   7       63.11       64.76      2.47 o 
   2  11   7       76.67       70.91      2.19 o 
   3  11   7      185.90      189.62      3.20 o 
   4  11   7       48.94       48.20      1.78 o 
   5  11   7       10.16       10.63      1.40 o 
   6   0   8     1195.66     1146.63     28.54 o 
   8   0   8      286.65      278.47      7.09 o 
  10   0   8      311.75      296.73      6.09 o 
  12   0   8      212.20      216.85      6.78 o 
  14   0   8      110.56      122.89      4.63 o 
   5   1   8      249.91      236.96      8.41 o 
   6   1   8      251.08      254.50      7.00 o 
   7   1   8       45.90       48.47      3.78 o 
   8   1   8      219.18      226.55      4.65 o 
   9   1   8       20.22       22.86      1.82 o 
  10   1   8      107.50      105.97      2.85 o 
  11   1   8       96.88      103.17      3.17 o 
  12   1   8        2.22        3.74      1.39 o 
  13   1   8       24.90       22.83      1.86 o 
   5   2   8      123.23      126.93      8.10 o 
   6   2   8       81.92       77.57      4.52 o 
   7   2   8       16.29       15.92      1.95 o 
   8   2   8      113.77      109.69      3.84 o 
   9   2   8     1127.53     1145.07     16.07 o 
  10   2   8       19.59       23.45      1.91 o 
  11   2   8      180.61      191.86      3.64 o 
  12   2   8      214.61      226.39      3.58 o 
  13   2   8      353.08      353.20      4.28 o 
   4   3   8      255.38      228.58      6.36 o 
   5   3   8       59.49       56.72      3.43 o 
   6   3   8      205.04      179.18      5.11 o 
   7   3   8      287.58      288.44      4.95 o 
   8   3   8       22.04       19.81      1.86 o 
   9   3   8       33.27       36.84      2.40 o 
  10   3   8     1178.32     1154.92     12.67 o 
  11   3   8      180.51      174.30      3.17 o 
  12   3   8      444.93      458.08      4.60 o 
  13   3   8       10.62       14.84      1.21 o 
   2   4   8       44.47       45.92      4.58 o 
   3   4   8      108.62      105.92      4.90 o 
   4   4   8      304.18      283.02      6.30 o 
   5   4   8      290.03      279.23      7.50 o 
   6   4   8      155.11      145.72      3.32 o 
   7   4   8      435.68      436.81      8.66 o 
   8   4   8      348.89      359.09      4.69 o 
   9   4   8      683.01      706.37      6.59 o 
  10   4   8      104.13      104.87      2.88 o 
  11   4   8      303.54      321.72      6.26 o 
  12   4   8       40.77       43.27      1.76 o 
  13   4   8      385.52      377.97     18.75 o 
   1   5   8      283.73      262.37      6.01 o 
   2   5   8       43.67       41.53      2.56 o 
   3   5   8      267.72      255.94      4.75 o 
   4   5   8      972.42      945.81      8.87 o 
   5   5   8       18.37       16.02      1.79 o 
   6   5   8      602.98      576.85      5.84 o 
   7   5   8      144.06      153.55      3.30 o 
   8   5   8      299.60      302.80      4.46 o 
   9   5   8       81.89       82.34      2.63 o 
  10   5   8      749.58      779.86      6.62 o 
  11   5   8        3.87        4.94      1.18 o 
  12   5   8      142.80      143.72      3.37 o 
   0   6   8      175.72      192.90      5.23 o 
   1   6   8      165.59      165.98      3.53 o 
   2   6   8      455.05      444.68      7.63 o 
   3   6   8      397.02      388.78      5.26 o 
   4   6   8       71.76       63.37      2.91 o 
   5   6   8      169.30      157.75      3.65 o 
   6   6   8      498.57      471.81      5.57 o 
   7   6   8      307.61      271.88      4.14 o 
   8   6   8      485.53      510.23      5.79 o 
   9   6   8      411.35      419.16      8.70 o 
  10   6   8       63.84       66.50      2.35 o 
  11   6   8        9.13        8.03      1.31 o 
   1   7   8       17.35       18.32      1.87 o 
   2   7   8      336.56      318.30      4.72 o 
   3   7   8      708.32      731.36      7.07 o 
   4   7   8       31.14       35.44      2.14 o 
   5   7   8      211.12      217.08      3.60 o 
   6   7   8      341.64      339.14      4.88 o 
   7   7   8      297.54      294.16      4.41 o 
   8   7   8       83.20       83.72      2.87 o 
   9   7   8       95.25      106.72      3.31 o 
  10   7   8       50.88       42.56      2.28 o 
   0   8   8      890.94      906.93     11.17 o 
   1   8   8      132.08      118.63      3.02 o 
   2   8   8      303.47      316.34      4.46 o 
   3   8   8      228.69      214.67      3.67 o 
   4   8   8      274.56      273.95      4.10 o 
   5   8   8       43.54       43.83      1.97 o 
   6   8   8      301.60      309.20      3.78 o 
   7   8   8      150.15      160.41      2.92 o 
   8   8   8        8.02        9.57      1.45 o 
   9   8   8        3.30        4.84      1.35 o 
   1   9   8      253.04      263.77      4.55 o 
   2   9   8       47.34       42.81      1.97 o 
   3   9   8      279.96      287.41      3.87 o 
   4   9   8      385.00      372.06      4.60 o 
   5   9   8      258.22      294.67      3.72 o 
   6   9   8        8.62        9.88      1.08 o 
   7   9   8       82.05       79.91      2.33 o 
   0  10   8      397.65      418.06     11.09 o 
   1  10   8       30.31       32.86      2.02 o 
   2  10   8       38.56       49.02      2.00 o 
   3  10   8       18.02       18.21      1.40 o 
   4  10   8       40.85       37.74      1.69 o 
   8   0   9      141.70      148.05      5.95 o 
  10   0   9      216.55      229.90      9.72 o 
   6   1   9       55.58       54.23      4.48 o 
   7   1   9       85.31       89.31      5.27 o 
   8   1   9       81.73       88.91      4.89 o 
   9   1   9      840.97      812.35      9.93 o 
  10   1   9       20.32       18.84      1.80 o 
  11   1   9       95.40       94.58      3.47 o 
   6   2   9      182.11      162.63     12.46 o 
   7   2   9       31.84       24.91      3.43 o 
   8   2   9       92.78       95.71      5.07 o 
   9   2   9       22.19       20.69      1.95 o 
  10   2   9      364.20      378.31      5.10 o 
  11   2   9       73.63       84.02      2.52 o 
   5   3   9      200.70      177.77      6.77 o 
   6   3   9      617.99      573.63     39.38 o 
   7   3   9      254.57      241.75      9.28 o 
   8   3   9       78.48       91.33      4.98 o 
   9   3   9      302.12      292.31      4.65 o 
  10   3   9       78.88       81.70      2.41 o 
  11   3   9       55.55       56.89      2.14 o 
   4   4   9      312.71      277.75     11.46 o 
   5   4   9      256.27      266.67      6.96 o 
   6   4   9      160.37      172.95     10.25 o 
   7   4   9       74.72       73.69      3.74 o 
   8   4   9      140.35      135.01      3.43 o 
   9   4   9       37.01       36.24      2.08 o 
  10   4   9        9.39        8.55      1.24 o 
   2   5   9      399.91      390.92      9.16 o 
   3   5   9       37.23       34.71      3.79 o 
   4   5   9      149.22      154.98      6.10 o 
   5   5   9      180.09      165.56      3.84 o 
   6   5   9      130.71      135.50      3.96 o 
   7   5   9      143.01      150.58      3.56 o 
   8   5   9      286.36      320.84      4.68 o 
   9   5   9      336.55      361.21      4.60 o 
   1   6   9      377.43      383.32      6.11 o 
   2   6   9       47.50       40.05      2.87 o 
   3   6   9       58.71       58.11      3.02 o 
   4   6   9      158.97      155.59      3.67 o 
   5   6   9       85.35       99.84      3.02 o 
   6   6   9       46.65       41.56      2.57 o 
   7   6   9       59.50       53.65      2.63 o 
   8   6   9       57.71       58.47      2.66 o 
   0   7   9      148.00      156.39      4.63 o 
   1   7   9      201.04      207.71      4.51 o 
   2   7   9       10.19       13.86      1.69 o 
   3   7   9       37.99       59.27      2.88 o 
   4   7   9      174.92      167.76      3.54 o 
   5   7   9      476.14      412.63      4.97 o 
   6   7   9      311.26      330.78      5.45 o 
   7   7   9      244.82      255.92      5.55 o 
   1   8   9       63.95       65.54      2.46 o 
   2   8   9       12.58       11.67      1.47 o 
   3   8   9      252.66      250.33      3.88 o 
   4   8   9      149.88      156.56      3.10 o 
   5   8   9        2.75        5.26      1.27 o 
   8   2  10      170.73      172.80      6.92 o 
   7   3  10      101.18      101.03      4.27 o 
                                                 
